# Supplementary material for: Frequency of intron loss correlates with processed pseudogene abundance: a novel strategy to test the reverse transcriptase model of intron loss
Source: BMC Biol. 2013 Mar 5;11:23. doi: 10.1186/1741-7007-11-23 (PMC3652778; doi:10.1186/1741-7007-11-23)
Supplement: Additional file 5 — Processed pseudogenes obtained from http://pseudogene.org. [file 1741-7007-11-23-S5.XLS]

## Sheet: Additional file 4
Additional file 5. Processed pseudogenes obtained from pseudogene.org. Ensembl gene IDs have been consverted to release 65
Tax	Ensembl gene ID	Symbol	Processed pseudogene number	Processed pseudogene ID
mouse	ENSMUSG00000000088	Cox5a	2	PGOMOU00000135761,PGOMOU00000134763
mouse	ENSMUSG00000000308	Ckmt1	1	PGOMOU00000137013
mouse	ENSMUSG00000000346	Dazap2	2	PGOMOU00000130158,PGOMOU00000136198
mouse	ENSMUSG00000000355	Mcts1	2	PGOMOU00000136179,PGOMOU00000136180
mouse	ENSMUSG00000000420	Galnt1	1	PGOMOU00000133244
mouse	ENSMUSG00000000439	Mkrn2	1	PGOMOU00000128005
mouse	ENSMUSG00000000561	Wdr77	1	PGOMOU00000130477
mouse	ENSMUSG00000000563	Atp5f1	3	PGOMOU00000135286,PGOMOU00000121174,PGOMOU00000136636
mouse	ENSMUSG00000000708	Kat2b	1	PGOMOU00000255722
mouse	ENSMUSG00000000730	Dnmt3l	1	PGOMOU00000121384
mouse	ENSMUSG00000000740	Rpl13	17	PGOMOU00000135728,PGOMOU00000125483,PGOMOU00000130275,PGOMOU00000130864,PGOMOU00000133490,PGOMOU00000122585,PGOMOU00000138803,PGOMOU00000120978,PGOMOU00000136498,PGOMOU00000255638,PGOMOU00000137484,PGOMOU00000129278,PGOMOU00000131309,PGOMOU00000138552,PGOMOU00000123685,PGOMOU00000123995,PGOMOU00000124242
mouse	ENSMUSG00000000743	Chmp1a	2	PGOMOU00000139031,PGOMOU00000120354
mouse	ENSMUSG00000000948	Snrpn	1	PGOMOU00000135384
mouse	ENSMUSG00000001018	Snapin	2	PGOMOU00000132870,PGOMOU00000131331
mouse	ENSMUSG00000001056	Nhp2	1	PGOMOU00000128119
mouse	ENSMUSG00000001105	Ift20	1	PGOMOU00000138410
mouse	ENSMUSG00000001134	Uxt	4	PGOMOU00000135651,PGOMOU00000134820,PGOMOU00000134101,PGOMOU00000124162
mouse	ENSMUSG00000001157	Gmcl1	1	PGOMOU00000123406
mouse	ENSMUSG00000001158	Snrnp27	1	PGOMOU00000121610
mouse	ENSMUSG00000001228	Uhrf1	1	PGOMOU00000122729
mouse	ENSMUSG00000001270	Ckb	4	PGOMOU00000122727,PGOMOU00000132081,PGOMOU00000132489,PGOMOU00000136716
mouse	ENSMUSG00000001289	Pfdn5	2	PGOMOU00000134050,PGOMOU00000123664
mouse	ENSMUSG00000001305	Rrp15	1	PGOMOU00000124500
mouse	ENSMUSG00000001313	Rnd2	1	PGOMOU00000129248
mouse	ENSMUSG00000001403	Ube2c	6	PGOMOU00000134977,PGOMOU00000137402,PGOMOU00000129626,PGOMOU00000132569,PGOMOU00000134109,PGOMOU00000124373
mouse	ENSMUSG00000001415	Smg5	1	PGOMOU00000134956
mouse	ENSMUSG00000001416	Cct3	1	PGOMOU00000135416
mouse	ENSMUSG00000001418	0610031J06Rik	1	PGOMOU00000129267
mouse	ENSMUSG00000001440	Kpnb1	1	PGOMOU00000123576
mouse	ENSMUSG00000001445	Mrpl10	1	PGOMOU00000124252
mouse	ENSMUSG00000001473	Tubb6	4	PGOMOU00000133702,PGOMOU00000136428,PGOMOU00000123377,PGOMOU00000123379
mouse	ENSMUSG00000001525	Tubb5	1	PGOMOU00000136404
mouse	ENSMUSG00000001630	Stk38l	1	PGOMOU00000131448
mouse	ENSMUSG00000001642	Akr1b3	7	PGOMOU00000127979,PGOMOU00000135145,PGOMOU00000132849,PGOMOU00000125973,PGOMOU00000121530,PGOMOU00000124237,PGOMOU00000124546
mouse	ENSMUSG00000001674	Ddx18	3	PGOMOU00000132486,PGOMOU00000137262,PGOMOU00000131545
mouse	ENSMUSG00000001767	Crnkl1	8	PGOMOU00000124622,PGOMOU00000132846,PGOMOU00000255420,PGOMOU00000136906,PGOMOU00000136908,PGOMOU00000137003,PGOMOU00000137599,PGOMOU00000128328
mouse	ENSMUSG00000001785	Pwp1	2	PGOMOU00000132609,PGOMOU00000129174
mouse	ENSMUSG00000001829	Clpb	2	PGOMOU00000127624,PGOMOU00000138456
mouse	ENSMUSG00000001910	Nacc1	2	PGOMOU00000134931,PGOMOU00000137978
mouse	ENSMUSG00000002010	Idh3g	1	PGOMOU00000129797
mouse	ENSMUSG00000002076	Hsf2bp	1	PGOMOU00000134385
mouse	ENSMUSG00000002205	Vrk3	2	PGOMOU00000124638,PGOMOU00000128923
mouse	ENSMUSG00000002379	Ndufa11	1	PGOMOU00000254845
mouse	ENSMUSG00000002413	Braf	1	PGOMOU00000127567
mouse	ENSMUSG00000002416	Ndufb2	1	PGOMOU00000121751
mouse	ENSMUSG00000002550	Uck1	2	PGOMOU00000137302,PGOMOU00000131665
mouse	ENSMUSG00000002617	Zfp40	1	PGOMOU00000132372
mouse	ENSMUSG00000002728	Naa20	3	PGOMOU00000138462,PGOMOU00000133926,PGOMOU00000131666
mouse	ENSMUSG00000002731	Prkra	1	PGOMOU00000138002
mouse	ENSMUSG00000002741	Ykt6	2	PGOMOU00000135424,PGOMOU00000124164
mouse	ENSMUSG00000002768	Mea1	1	PGOMOU00000126191
mouse	ENSMUSG00000002881	Nab1	1	PGOMOU00000121231
mouse	ENSMUSG00000002984	Tomm40	1	PGOMOU00000131159
mouse	ENSMUSG00000002996	Hbp1	1	PGOMOU00000126441
mouse	ENSMUSG00000003038	Hmgn2	17	PGOMOU00000130297,PGOMOU00000130610,PGOMOU00000130884,PGOMOU00000132056,PGOMOU00000132581,PGOMOU00000126741,PGOMOU00000121353,PGOMOU00000121552,PGOMOU00000123736,PGOMOU00000131021,PGOMOU00000122394,PGOMOU00000121042,PGOMOU00000129955,PGOMOU00000138091,PGOMOU00000123638,PGOMOU00000124233,PGOMOU00000130146
mouse	ENSMUSG00000003039	Fam32a	3	PGOMOU00000131803,PGOMOU00000127165,PGOMOU00000128768
mouse	ENSMUSG00000003208	Ccdc94	2	PGOMOU00000132050,PGOMOU00000123938
mouse	ENSMUSG00000003299	Mrpl4	1	PGOMOU00000131139
mouse	ENSMUSG00000003429	Rps11	22	PGOMOU00000131051,PGOMOU00000133965,PGOMOU00000134500,PGOMOU00000125765,PGOMOU00000136122,PGOMOU00000136362,PGOMOU00000137507,PGOMOU00000129065,PGOMOU00000138161,PGOMOU00000135648,PGOMOU00000135814,PGOMOU00000133823,PGOMOU00000126966,PGOMOU00000126984,PGOMOU00000120180,PGOMOU00000120290,PGOMOU00000127412,PGOMOU00000136982,PGOMOU00000137220,PGOMOU00000128946,PGOMOU00000129061,PGOMOU00000129091
mouse	ENSMUSG00000003444	Med29	2	PGOMOU00000135221,PGOMOU00000137158
mouse	ENSMUSG00000003527	Dgcr14	2	PGOMOU00000121228,PGOMOU00000120638
mouse	ENSMUSG00000003541	Ier3	1	PGOMOU00000136039
mouse	ENSMUSG00000003824	Syce2	1	PGOMOU00000127217
mouse	ENSMUSG00000003929	Zfp81	1	PGOMOU00000131957
mouse	ENSMUSG00000003955	Fam162a	1	PGOMOU00000121645
mouse	ENSMUSG00000003970	Rpl8	3	PGOMOU00000121653,PGOMOU00000122302,PGOMOU00000136635
mouse	ENSMUSG00000004018	Fancl	1	PGOMOU00000255071
mouse	ENSMUSG00000004032	Gstm5	1	PGOMOU00000126213
mouse	ENSMUSG00000004038	Gstm3	1	PGOMOU00000128032
mouse	ENSMUSG00000004056	Akt2	1	PGOMOU00000135539
mouse	ENSMUSG00000004069	Dnaja3	1	PGOMOU00000127185
mouse	ENSMUSG00000004127	Rg9mtd2	1	PGOMOU00000138300
mouse	ENSMUSG00000004267	Eno2	3	PGOMOU00000127969,PGOMOU00000131014,PGOMOU00000127713
mouse	ENSMUSG00000004285	Atp6v1f	2	PGOMOU00000122566,PGOMOU00000132152
mouse	ENSMUSG00000004455	Ppp1cc	5	PGOMOU00000124790,PGOMOU00000125291,PGOMOU00000135880,PGOMOU00000136158,PGOMOU00000123825
mouse	ENSMUSG00000004530	Coro1c	1	PGOMOU00000130301
mouse	ENSMUSG00000004642	Slbp	1	PGOMOU00000133489
mouse	ENSMUSG00000004665	Cnn2	3	PGOMOU00000139047,PGOMOU00000120679,PGOMOU00000131315
mouse	ENSMUSG00000004897	Hdgf	1	PGOMOU00000123305
mouse	ENSMUSG00000004937	Sgta	1	PGOMOU00000127508
mouse	ENSMUSG00000005148	Klf5	1	PGOMOU00000134958
mouse	ENSMUSG00000005161	Prdx2	5	PGOMOU00000132133,PGOMOU00000132385,PGOMOU00000126088,PGOMOU00000131573,PGOMOU00000255406
mouse	ENSMUSG00000005204	Senp3	1	PGOMOU00000133705
mouse	ENSMUSG00000005233	Spc25	1	PGOMOU00000255283
mouse	ENSMUSG00000005469	Prkaca	1	PGOMOU00000123743
mouse	ENSMUSG00000005575	Ube2m	1	PGOMOU00000137285
mouse	ENSMUSG00000005610	Eif4g2	1	PGOMOU00000134220
mouse	ENSMUSG00000005667	Mthfd2	1	PGOMOU00000128256
mouse	ENSMUSG00000005732	Ranbp1	2	PGOMOU00000132530,PGOMOU00000123236
mouse	ENSMUSG00000005779	Psmb4	1	PGOMOU00000126363
mouse	ENSMUSG00000005882	Uqcc	1	PGOMOU00000129098
mouse	ENSMUSG00000006056	Calcoco2	4	PGOMOU00000130375,PGOMOU00000130876,PGOMOU00000122679,PGOMOU00000121595
mouse	ENSMUSG00000006057	Atp5g1	9	PGOMOU00000135699,PGOMOU00000133091,PGOMOU00000135046,PGOMOU00000122528,PGOMOU00000134454,PGOMOU00000121471,PGOMOU00000121685,PGOMOU00000122104,PGOMOU00000122303
mouse	ENSMUSG00000006058	Snf8	1	PGOMOU00000131031
mouse	ENSMUSG00000006288	Ttc5	1	PGOMOU00000120603
mouse	ENSMUSG00000006289	Osgep	1	PGOMOU00000134090
mouse	ENSMUSG00000006333	Rps9	5	PGOMOU00000121313,PGOMOU00000129222,PGOMOU00000129276,PGOMOU00000128067,PGOMOU00000130775
mouse	ENSMUSG00000006356	Crip2	2	PGOMOU00000133548,PGOMOU00000129589
mouse	ENSMUSG00000006398	Cdc20	5	PGOMOU00000122595,PGOMOU00000132065,PGOMOU00000124464,PGOMOU00000124465,PGOMOU00000124466
mouse	ENSMUSG00000006442	Srm	2	PGOMOU00000128152,PGOMOU00000138529
mouse	ENSMUSG00000006498	Ptbp1	2	PGOMOU00000135077,PGOMOU00000121181
mouse	ENSMUSG00000006589	Aprt	2	PGOMOU00000125950,PGOMOU00000131644
mouse	ENSMUSG00000006641	Slc5a6	2	PGOMOU00000121140,PGOMOU00000137144
mouse	ENSMUSG00000006699	Cdc42	3	PGOMOU00000136960,PGOMOU00000128488,PGOMOU00000131094
mouse	ENSMUSG00000006715	Gmnn	1	PGOMOU00000122537
mouse	ENSMUSG00000006728	Cdk4	6	PGOMOU00000133181,PGOMOU00000121308,PGOMOU00000131475,PGOMOU00000123697,PGOMOU00000254446,PGOMOU00000254776
mouse	ENSMUSG00000006906	Stambp	1	PGOMOU00000131614
mouse	ENSMUSG00000006941	Eif1b	1	PGOMOU00000128222
mouse	ENSMUSG00000006998	Psmd2	1	PGOMOU00000128009
mouse	ENSMUSG00000007029	Vars	1	PGOMOU00000124232
mouse	ENSMUSG00000007033	Hspa1l	1	PGOMOU00000123186
mouse	ENSMUSG00000007050	Lsm2	1	PGOMOU00000124871
mouse	ENSMUSG00000007440	Pcdha11	2	PGOMOU00000134381,PGOMOU00000134383
mouse	ENSMUSG00000007458	M6pr	1	PGOMOU00000121026
mouse	ENSMUSG00000007564	Ppp2r1a	1	PGOMOU00000133120
mouse	ENSMUSG00000007610	Gtpbp3	1	PGOMOU00000135716
mouse	ENSMUSG00000007656	Arpp19	1	PGOMOU00000135127
mouse	ENSMUSG00000007670	Khsrp	1	PGOMOU00000136269
mouse	ENSMUSG00000007739	Cct4	1	PGOMOU00000128655
mouse	ENSMUSG00000007815	Rhoa	7	PGOMOU00000122784,PGOMOU00000121343,PGOMOU00000125710,PGOMOU00000125711,PGOMOU00000125712,PGOMOU00000125721,PGOMOU00000125731
mouse	ENSMUSG00000007850	Hnrnph1	2	PGOMOU00000121637,PGOMOU00000120238
mouse	ENSMUSG00000007892	Rplp1	15	PGOMOU00000135616,PGOMOU00000121464,PGOMOU00000120965,PGOMOU00000136290,PGOMOU00000136293,PGOMOU00000136296,PGOMOU00000136303,PGOMOU00000136305,PGOMOU00000136308,PGOMOU00000136309,PGOMOU00000136821,PGOMOU00000255552,PGOMOU00000137446,PGOMOU00000137480,PGOMOU00000130096
mouse	ENSMUSG00000008036	Ap2s1	1	PGOMOU00000137666
mouse	ENSMUSG00000008318	Relt	2	PGOMOU00000128654,PGOMOU00000256531
mouse	ENSMUSG00000008333	Snrpb2	3	PGOMOU00000122376,PGOMOU00000136641,PGOMOU00000138083
mouse	ENSMUSG00000008348	Ubc	2	PGOMOU00000121605,PGOMOU00000122976
mouse	ENSMUSG00000008450	Nutf2	5	PGOMOU00000128280,PGOMOU00000130633,PGOMOU00000132498,PGOMOU00000139044,PGOMOU00000124559
mouse	ENSMUSG00000008475	Arpc5	2	PGOMOU00000124791,PGOMOU00000123530
mouse	ENSMUSG00000008668	Rps18	1	PGOMOU00000132155
mouse	ENSMUSG00000008682	Rpl10	22	PGOMOU00000128122,PGOMOU00000124863,PGOMOU00000125106,PGOMOU00000130715,PGOMOU00000134974,PGOMOU00000122540,PGOMOU00000134038,PGOMOU00000138877,PGOMOU00000126517,PGOMOU00000126876,PGOMOU00000121369,PGOMOU00000121940,PGOMOU00000122142,PGOMOU00000120292,PGOMOU00000136648,PGOMOU00000255519,PGOMOU00000131400,PGOMOU00000131631,PGOMOU00000123232,PGOMOU00000124297,PGOMOU00000136744,PGOMOU00000256308
mouse	ENSMUSG00000008683	Rps15a	27	PGOMOU00000127754,PGOMOU00000135116,PGOMOU00000135120,PGOMOU00000135347,PGOMOU00000124828,PGOMOU00000130550,PGOMOU00000130954,PGOMOU00000134914,PGOMOU00000125782,PGOMOU00000126786,PGOMOU00000121263,PGOMOU00000121550,PGOMOU00000121638,PGOMOU00000122043,PGOMOU00000136009,PGOMOU00000136240,PGOMOU00000136828,PGOMOU00000255949,PGOMOU00000127414,PGOMOU00000137174,PGOMOU00000256072,PGOMOU00000137857,PGO…
mouse	ENSMUSG00000008686	Zfp955a	1	PGOMOU00000132415
mouse	ENSMUSG00000008690	Ncaph2	1	PGOMOU00000131846
mouse	ENSMUSG00000008892	Vdac3	2	PGOMOU00000133564,PGOMOU00000122410
mouse	ENSMUSG00000008958	Vps72	1	PGOMOU00000132454
mouse	ENSMUSG00000009013	Dynll1	12	PGOMOU00000135170,PGOMOU00000125453,PGOMOU00000130538,PGOMOU00000133809,PGOMOU00000122432,PGOMOU00000138836,PGOMOU00000125986,PGOMOU00000122127,PGOMOU00000129106,PGOMOU00000131200,PGOMOU00000138199,PGOMOU00000138238
mouse	ENSMUSG00000009047	Gm5965	1	PGOMOU00000122873
mouse	ENSMUSG00000009079	Ewsr1	1	PGOMOU00000134967
mouse	ENSMUSG00000009555	Cdk9	2	PGOMOU00000134434,PGOMOU00000136834
mouse	ENSMUSG00000009575	Cbx5	1	PGOMOU00000136260
mouse	ENSMUSG00000009863	Sdhb	1	PGOMOU00000121179
mouse	ENSMUSG00000009907	Vps4b	1	PGOMOU00000132840
mouse	ENSMUSG00000009927	Rps25	22	PGOMOU00000125423,PGOMOU00000125565,PGOMOU00000133545,PGOMOU00000135067,PGOMOU00000122704,PGOMOU00000134077,PGOMOU00000134108,PGOMOU00000134187,PGOMOU00000134374,PGOMOU00000139019,PGOMOU00000139107,PGOMOU00000126635,PGOMOU00000121918,PGOMOU00000136623,PGOMOU00000136728,PGOMOU00000255553,PGOMOU00000255637,PGOMOU00000137204,PGOMOU00000131145,PGOMOU00000131313,PGOMOU00000124432,PGOMOU00000124544
mouse	ENSMUSG00000010054	Tusc2	2	PGOMOU00000136492,PGOMOU00000136495
mouse	ENSMUSG00000010914	Pdhx	1	PGOMOU00000129829
mouse	ENSMUSG00000011179	Odc1	11	PGOMOU00000131834,PGOMOU00000126258,PGOMOU00000127316,PGOMOU00000137141,PGOMOU00000137727,PGOMOU00000137730,PGOMOU00000137732,PGOMOU00000137733,PGOMOU00000129729,PGOMOU00000131424,PGOMOU00000123450
mouse	ENSMUSG00000011257	Pabpc4	6	PGOMOU00000135309,PGOMOU00000135315,PGOMOU00000254538,PGOMOU00000135320,PGOMOU00000136369,PGOMOU00000136370
mouse	ENSMUSG00000011306	Sugp1	1	PGOMOU00000137251
mouse	ENSMUSG00000011427	Zfp790	1	PGOMOU00000129622
mouse	ENSMUSG00000011752	Pgam1	7	PGOMOU00000135172,PGOMOU00000135712,PGOMOU00000134693,PGOMOU00000134525,PGOMOU00000125798,PGOMOU00000136078,PGOMOU00000137606
mouse	ENSMUSG00000011831	Evi5	1	PGOMOU00000134321
mouse	ENSMUSG00000011837	Snapc2	1	PGOMOU00000132880
mouse	ENSMUSG00000011958	Bnip2	2	PGOMOU00000138438,PGOMOU00000123327
mouse	ENSMUSG00000012076	Brms1l	1	PGOMOU00000134854
mouse	ENSMUSG00000012405	Rpl15	14	PGOMOU00000127741,PGOMOU00000128077,PGOMOU00000135160,PGOMOU00000135554,PGOMOU00000134676,PGOMOU00000131804,PGOMOU00000125955,PGOMOU00000126627,PGOMOU00000121955,PGOMOU00000122039,PGOMOU00000122138,PGOMOU00000128564,PGOMOU00000129096,PGOMOU00000138577
mouse	ENSMUSG00000012422	Tmem167	1	PGOMOU00000133849
mouse	ENSMUSG00000012429	2810021B07Rik	1	PGOMOU00000138925
mouse	ENSMUSG00000012483	Rpa3	2	PGOMOU00000125800,PGOMOU00000124196
mouse	ENSMUSG00000012848	Rps5	2	PGOMOU00000136708,PGOMOU00000255824
mouse	ENSMUSG00000013593	Ndufs2	1	PGOMOU00000136139
mouse	ENSMUSG00000013698	Pea15a	1	PGOMOU00000125478
mouse	ENSMUSG00000013701	Timm23	4	PGOMOU00000125794,PGOMOU00000122173,PGOMOU00000137265,PGOMOU00000131401
mouse	ENSMUSG00000013973	Dedd	1	PGOMOU00000120135
mouse	ENSMUSG00000014074	Rnf168	1	PGOMOU00000256464
mouse	ENSMUSG00000014075	Tctex1d2	2	PGOMOU00000128378,PGOMOU00000138665
mouse	ENSMUSG00000014077	1500003O03Rik	4	PGOMOU00000122713,PGOMOU00000121577,PGOMOU00000131583,PGOMOU00000124131
mouse	ENSMUSG00000014226	Cacybp	5	PGOMOU00000128123,PGOMOU00000130717,PGOMOU00000122666,PGOMOU00000121252,PGOMOU00000121380
mouse	ENSMUSG00000014294	Ndufa2	1	PGOMOU00000127225
mouse	ENSMUSG00000014301	Pam16	1	PGOMOU00000121284
mouse	ENSMUSG00000014313	Cox6c	7	PGOMOU00000135737,PGOMOU00000254599,PGOMOU00000132058,PGOMOU00000120144,PGOMOU00000136666,PGOMOU00000255977,PGOMOU00000131430
mouse	ENSMUSG00000014402	Tsg101	1	PGOMOU00000135003
mouse	ENSMUSG00000014504	Srp19	2	PGOMOU00000127918,PGOMOU00000132242
mouse	ENSMUSG00000014769	Psmb1	2	PGOMOU00000134179,PGOMOU00000123404
mouse	ENSMUSG00000014905	Dnajb9	1	PGOMOU00000124578
mouse	ENSMUSG00000014907	Naf1	1	PGOMOU00000254632
mouse	ENSMUSG00000014932	Yes1	1	PGOMOU00000138751
mouse	ENSMUSG00000015092	Edf1	3	PGOMOU00000135330,PGOMOU00000133161,PGOMOU00000138078
mouse	ENSMUSG00000015120	Ube2i	2	PGOMOU00000134952,PGOMOU00000131154
mouse	ENSMUSG00000015126	0610007P22Rik	1	PGOMOU00000131415
mouse	ENSMUSG00000015127	Unkl	1	PGOMOU00000134300
mouse	ENSMUSG00000015176	Nolc1	1	PGOMOU00000123880
mouse	ENSMUSG00000015217	Hmgb3	30	PGOMOU00000127660,PGOMOU00000124834,PGOMOU00000130393,PGOMOU00000130399,PGOMOU00000130403,PGOMOU00000130527,PGOMOU00000130597,PGOMOU00000130912,PGOMOU00000133096,PGOMOU00000133253,PGOMOU00000133494,PGOMOU00000134695,PGOMOU00000134016,PGOMOU00000138893,PGOMOU00000126871,PGOMOU00000121254,PGOMOU00000120414,PGOMOU00000135825,PGOMOU00000136791,PGOMOU00000131182,PGOMOU00000131209,PGOMOU00000122940,PGO…
mouse	ENSMUSG00000015289	Lage3	2	PGOMOU00000134749,PGOMOU00000132158
mouse	ENSMUSG00000015291	Gdi1	1	PGOMOU00000126282
mouse	ENSMUSG00000015341	Golga7	4	PGOMOU00000126522,PGOMOU00000255808,PGOMOU00000131615,PGOMOU00000122948
mouse	ENSMUSG00000015478	Rnf5	2	PGOMOU00000138079,PGOMOU00000138368
mouse	ENSMUSG00000015656	Hspa8	9	PGOMOU00000133186,PGOMOU00000125805,PGOMOU00000126546,PGOMOU00000126911,PGOMOU00000120234,PGOMOU00000127267,PGOMOU00000136929,PGOMOU00000137169,PGOMOU00000122979
mouse	ENSMUSG00000015668	Pdzd11	1	PGOMOU00000129086
mouse	ENSMUSG00000015671	Psma2	5	PGOMOU00000130363,PGOMOU00000130366,PGOMOU00000133802,PGOMOU00000134850,PGOMOU00000126031
mouse	ENSMUSG00000015714	Lass2	1	PGOMOU00000130063
mouse	ENSMUSG00000015749	Anp32e	1	PGOMOU00000121635
mouse	ENSMUSG00000015787	Abo	1	PGOMOU00000129629
mouse	ENSMUSG00000015932	Dstn	2	PGOMOU00000127767,PGOMOU00000138004
mouse	ENSMUSG00000016257	Slmo2	2	PGOMOU00000127552,PGOMOU00000137531
mouse	ENSMUSG00000016319	Slc25a5	9	PGOMOU00000133497,PGOMOU00000138768,PGOMOU00000126020,PGOMOU00000126035,PGOMOU00000126416,PGOMOU00000126551,PGOMOU00000255576,PGOMOU00000127346,PGOMOU00000123842
mouse	ENSMUSG00000016344	Ppdpf	2	PGOMOU00000127740,PGOMOU00000133905
mouse	ENSMUSG00000016349	Eef1a2	3	PGOMOU00000132170,PGOMOU00000138758,PGOMOU00000126034
mouse	ENSMUSG00000016382	Pls3	1	PGOMOU00000133220
mouse	ENSMUSG00000016427	Ndufa1	1	PGOMOU00000127381
mouse	ENSMUSG00000016481	Cr1l	1	PGOMOU00000131301
mouse	ENSMUSG00000016554	Eif3d	1	PGOMOU00000125650
mouse	ENSMUSG00000016559	H3f3b	51	PGOMOU00000135328,PGOMOU00000125007,PGOMOU00000125010,PGOMOU00000125013,PGOMOU00000125020,PGOMOU00000125095,PGOMOU00000125582,PGOMOU00000125583,PGOMOU00000125585,PGOMOU00000125590,PGOMOU00000125654,PGOMOU00000130162,PGOMOU00000130172,PGOMOU00000130453,PGOMOU00000131042,PGOMOU00000131057,PGOMOU00000132869,PGOMOU00000133581,PGOMOU00000134937,PGOMOU00000135061,PGOMOU00000122503,PGOMOU00000122684,PGO…
mouse	ENSMUSG00000016619	Nup50	1	PGOMOU00000121845
mouse	ENSMUSG00000016831	Tox4	2	PGOMOU00000135019,PGOMOU00000125826
mouse	ENSMUSG00000016833	Mrps18c	2	PGOMOU00000132270,PGOMOU00000121682
mouse	ENSMUSG00000016984	Etaa1	1	PGOMOU00000130218
mouse	ENSMUSG00000017195	Zpbp2	1	PGOMOU00000120538
mouse	ENSMUSG00000017299	Dnttip1	1	PGOMOU00000136680
mouse	ENSMUSG00000017376	Nlk	1	PGOMOU00000121424
mouse	ENSMUSG00000017386	Traf4	1	PGOMOU00000122465
mouse	ENSMUSG00000017404	Rpl19	25	PGOMOU00000128137,PGOMOU00000132820,PGOMOU00000133042,PGOMOU00000133498,PGOMOU00000133962,PGOMOU00000134681,PGOMOU00000134682,PGOMOU00000134860,PGOMOU00000122849,PGOMOU00000131809,PGOMOU00000132560,PGOMOU00000134349,PGOMOU00000134352,PGOMOU00000138911,PGOMOU00000126274,PGOMOU00000126629,PGOMOU00000121760,PGOMOU00000120600,PGOMOU00000255812,PGOMOU00000127082,PGOMOU00000136877,PGOMOU00000137741,PGO…
mouse	ENSMUSG00000017428	Psmd11	1	PGOMOU00000122129
mouse	ENSMUSG00000017478	Zc3h18	1	PGOMOU00000123302
mouse	ENSMUSG00000017561	Crlf3	1	PGOMOU00000126839
mouse	ENSMUSG00000017615	Tnfaip1	2	PGOMOU00000123170,PGOMOU00000124003
mouse	ENSMUSG00000017707	Serinc3	1	PGOMOU00000136609
mouse	ENSMUSG00000017778	Cox7c	2	PGOMOU00000127819,PGOMOU00000124872
mouse	ENSMUSG00000017831	Rab5a	1	PGOMOU00000132076
mouse	ENSMUSG00000018102	Hist1h2bc	1	PGOMOU00000137060
mouse	ENSMUSG00000018171	Vmp1	1	PGOMOU00000255549
mouse	ENSMUSG00000018239	Zcchc10	1	PGOMOU00000120644
mouse	ENSMUSG00000018286	Psmb6	2	PGOMOU00000126724,PGOMOU00000122932
mouse	ENSMUSG00000018287	Spag7	2	PGOMOU00000121362,PGOMOU00000127115
mouse	ENSMUSG00000018293	Pfn1	2	PGOMOU00000134869,PGOMOU00000134271
mouse	ENSMUSG00000018326	Ywhab	1	PGOMOU00000120979
mouse	ENSMUSG00000018362	Kpna2	6	PGOMOU00000132057,PGOMOU00000126676,PGOMOU00000121202,PGOMOU00000120544,PGOMOU00000136360,PGOMOU00000124327
mouse	ENSMUSG00000018446	C1qbp	1	PGOMOU00000127112
mouse	ENSMUSG00000018559	Ctdnep1	1	PGOMOU00000128785
mouse	ENSMUSG00000018567	Gabarap	1	PGOMOU00000131471
mouse	ENSMUSG00000018569	Cldn7	1	PGOMOU00000131760
mouse	ENSMUSG00000018583	G3bp1	4	PGOMOU00000131371,PGOMOU00000123509,PGOMOU00000124348,PGOMOU00000134632
mouse	ENSMUSG00000018593	Sparc	1	PGOMOU00000126176
mouse	ENSMUSG00000018648	Dusp14	1	PGOMOU00000127363
mouse	ENSMUSG00000018666	Cbx1	2	PGOMOU00000121956,PGOMOU00000131474
mouse	ENSMUSG00000018669	Cdk5rap3	1	PGOMOU00000128100
mouse	ENSMUSG00000018677	Slc25a39	1	PGOMOU00000256004
mouse	ENSMUSG00000018882	Mrpl45	2	PGOMOU00000122502,PGOMOU00000121432
mouse	ENSMUSG00000018932	Map2k3	1	PGOMOU00000136137
mouse	ENSMUSG00000018965	Ywhah	2	PGOMOU00000125770,PGOMOU00000129083
mouse	ENSMUSG00000019054	Fis1	1	PGOMOU00000120503
mouse	ENSMUSG00000019087	Atp6ap1	1	PGOMOU00000133716
mouse	ENSMUSG00000019143	Hars2	1	PGOMOU00000124063
mouse	ENSMUSG00000019173	Rab5c	1	PGOMOU00000135553
mouse	ENSMUSG00000019179	Mdh2	3	PGOMOU00000135938,PGOMOU00000136061,PGOMOU00000136445
mouse	ENSMUSG00000019210	Atp6v1e1	1	PGOMOU00000139038
mouse	ENSMUSG00000019370	Calm3	9	PGOMOU00000132881,PGOMOU00000122493,PGOMOU00000126017,PGOMOU00000137233,PGOMOU00000137333,PGOMOU00000137393,PGOMOU00000122953,PGOMOU00000123333,PGOMOU00000123983
mouse	ENSMUSG00000019461	Plscr3	1	PGOMOU00000130632
mouse	ENSMUSG00000019659	Ccdc12	1	PGOMOU00000133052
mouse	ENSMUSG00000019715	Gle1	3	PGOMOU00000125595,PGOMOU00000125604,PGOMOU00000126036
mouse	ENSMUSG00000019763	Rmnd1	1	PGOMOU00000138976
mouse	ENSMUSG00000019769	Syne1	1	PGOMOU00000120636
mouse	ENSMUSG00000019773	Fbxo5	1	PGOMOU00000125786
mouse	ENSMUSG00000019782	Rwdd1	1	PGOMOU00000121433
mouse	ENSMUSG00000019794	Katna1	1	PGOMOU00000131111
mouse	ENSMUSG00000019818	Cd164	1	PGOMOU00000120800
mouse	ENSMUSG00000019842	Traf3ip2	1	PGOMOU00000136684
mouse	ENSMUSG00000019909	Fam162b	1	PGOMOU00000120558
mouse	ENSMUSG00000019923	Zwint	3	PGOMOU00000130713,PGOMOU00000122351,PGOMOU00000127421
mouse	ENSMUSG00000019942	Cdk1	2	PGOMOU00000135806,PGOMOU00000254933
mouse	ENSMUSG00000019988	Nedd1	1	PGOMOU00000255922
mouse	ENSMUSG00000019992	Fam54a	2	PGOMOU00000127517,PGOMOU00000133089
mouse	ENSMUSG00000020018	Snrpf	2	PGOMOU00000131066,PGOMOU00000131276
mouse	ENSMUSG00000020022	Ndufa12	1	PGOMOU00000127402
mouse	ENSMUSG00000020027	Socs2	1	PGOMOU00000134725
mouse	ENSMUSG00000020029	Nudt4	4	PGOMOU00000133731,PGOMOU00000133732,PGOMOU00000133733,PGOMOU00000122352
mouse	ENSMUSG00000020056	Ccdc53	1	PGOMOU00000134126
mouse	ENSMUSG00000020075	Ddx21	4	PGOMOU00000127771,PGOMOU00000127779,PGOMOU00000128188,PGOMOU00000128202
mouse	ENSMUSG00000020076	Ddx50	1	PGOMOU00000137501
mouse	ENSMUSG00000020086	H2afy2	2	PGOMOU00000134698,PGOMOU00000131710
mouse	ENSMUSG00000020089	Ppa1	2	PGOMOU00000127975,PGOMOU00000121892
mouse	ENSMUSG00000020098	Pcbd1	1	PGOMOU00000121639
mouse	ENSMUSG00000020152	Actr2	1	PGOMOU00000128380
mouse	ENSMUSG00000020163	Uqcr11	1	PGOMOU00000135449
mouse	ENSMUSG00000020180	Snrpd3	1	PGOMOU00000120184
mouse	ENSMUSG00000020186	Csrp2	1	PGOMOU00000120139
mouse	ENSMUSG00000020214	Glipr1l2	1	PGOMOU00000120201
mouse	ENSMUSG00000020224	Llph	2	PGOMOU00000132206,PGOMOU00000127369
mouse	ENSMUSG00000020265	Sumo3	1	PGOMOU00000124561
mouse	ENSMUSG00000020267	Hint1	1	PGOMOU00000135674
mouse	ENSMUSG00000020283	Pex13	1	PGOMOU00000121933
mouse	ENSMUSG00000020321	Mdh1	2	PGOMOU00000125064,PGOMOU00000138222
mouse	ENSMUSG00000020372	Gnb2l1	1	PGOMOU00000138574
mouse	ENSMUSG00000020390	Ube2b	1	PGOMOU00000135738
mouse	ENSMUSG00000020402	Vdac1	12	PGOMOU00000126490,PGOMOU00000126528,PGOMOU00000121232,PGOMOU00000121360,PGOMOU00000121167,PGOMOU00000137300,PGOMOU00000131103,PGOMOU00000131678,PGOMOU00000122946,PGOMOU00000122947,PGOMOU00000123817,PGOMOU00000124541
mouse	ENSMUSG00000020430	Pes1	2	PGOMOU00000134657,PGOMOU00000131335
mouse	ENSMUSG00000020448	Rnf185	1	PGOMOU00000135410
mouse	ENSMUSG00000020457	Drg1	2	PGOMOU00000136583,PGOMOU00000138485
mouse	ENSMUSG00000020475	Pgam2	2	PGOMOU00000138538,PGOMOU00000124555
mouse	ENSMUSG00000020485	Supt4h1	1	PGOMOU00000137231
mouse	ENSMUSG00000020492	Fam33a	3	PGOMOU00000135209,PGOMOU00000133921,PGOMOU00000138615
mouse	ENSMUSG00000020493	Prr11	1	PGOMOU00000124816
mouse	ENSMUSG00000020514	Mrpl22	1	PGOMOU00000133148
mouse	ENSMUSG00000020515	Cnot8	1	PGOMOU00000131287
mouse	ENSMUSG00000020528	Prpsap2	2	PGOMOU00000121946,PGOMOU00000124381
mouse	ENSMUSG00000020532	Acaca	1	PGOMOU00000125259
mouse	ENSMUSG00000020537	Drg2	2	PGOMOU00000125094,PGOMOU00000132197
mouse	ENSMUSG00000020544	Cox11	7	PGOMOU00000130129,PGOMOU00000130639,PGOMOU00000134836,PGOMOU00000122313,PGOMOU00000122605,PGOMOU00000136332,PGOMOU00000137440
mouse	ENSMUSG00000020561	Twistnb	1	PGOMOU00000122473
mouse	ENSMUSG00000020570	Sypl	2	PGOMOU00000123198,PGOMOU00000124132
mouse	ENSMUSG00000020571	Pdia6	1	PGOMOU00000137493
mouse	ENSMUSG00000020592	Sdc1	2	PGOMOU00000256416,PGOMOU00000256490
mouse	ENSMUSG00000020634	Ubxn2a	2	PGOMOU00000130812,PGOMOU00000124157
mouse	ENSMUSG00000020644	Id2	1	PGOMOU00000124259
mouse	ENSMUSG00000020649	Rrm2	2	PGOMOU00000136051,PGOMOU00000129150
mouse	ENSMUSG00000020657	Dnajc27	1	PGOMOU00000126525
mouse	ENSMUSG00000020661	Dnmt3a	1	PGOMOU00000120391
mouse	ENSMUSG00000020698	Cct6b	1	PGOMOU00000131578
mouse	ENSMUSG00000020700	Map3k3	1	PGOMOU00000120701
mouse	ENSMUSG00000020737	Hn1	6	PGOMOU00000124880,PGOMOU00000125484,PGOMOU00000130294,PGOMOU00000135905,PGOMOU00000127203,PGOMOU00000123658
mouse	ENSMUSG00000020738	Sumo2	11	PGOMOU00000135441,PGOMOU00000135516,PGOMOU00000134125,PGOMOU00000121835,PGOMOU00000136142,PGOMOU00000136364,PGOMOU00000137817,PGOMOU00000129699,PGOMOU00000130072,PGOMOU00000131274,PGOMOU00000123805
mouse	ENSMUSG00000020801	Med31	2	PGOMOU00000122836,PGOMOU00000131220
mouse	ENSMUSG00000020803	Txndc17	4	PGOMOU00000126200,PGOMOU00000120808,PGOMOU00000136964,PGOMOU00000136965
mouse	ENSMUSG00000020808	Fam64a	1	PGOMOU00000138366
mouse	ENSMUSG00000020812	1810032O08Rik	1	PGOMOU00000254532
mouse	ENSMUSG00000020857	Nme2	12	PGOMOU00000128186,PGOMOU00000130549,PGOMOU00000126829,PGOMOU00000126830,PGOMOU00000121777,PGOMOU00000122045,PGOMOU00000120637,PGOMOU00000255534,PGOMOU00000137496,PGOMOU00000129213,PGOMOU00000131283,PGOMOU00000124123
mouse	ENSMUSG00000020897	Aurkb	1	PGOMOU00000137674
mouse	ENSMUSG00000020911	Krt19	1	PGOMOU00000127841
mouse	ENSMUSG00000020922	Lsm12	1	PGOMOU00000255780
mouse	ENSMUSG00000020935	Dcakd	1	PGOMOU00000132547
mouse	ENSMUSG00000020937	Plcd3	1	PGOMOU00000255070
mouse	ENSMUSG00000020949	Fkbp3	1	PGOMOU00000134856
mouse	ENSMUSG00000020962	Gtf2a1	4	PGOMOU00000124986,PGOMOU00000135133,PGOMOU00000127409,PGOMOU00000122988
mouse	ENSMUSG00000020988	L2hgdh	1	PGOMOU00000127750
mouse	ENSMUSG00000020993	Trappc6b	1	PGOMOU00000134486
mouse	ENSMUSG00000021018	Polr2h	1	PGOMOU00000124562
mouse	ENSMUSG00000021024	Psma6	2	PGOMOU00000127646,PGOMOU00000127724
mouse	ENSMUSG00000021039	Snw1	1	PGOMOU00000130893
mouse	ENSMUSG00000021040	1810035L17Rik	1	PGOMOU00000122019
mouse	ENSMUSG00000021076	Actr10	1	PGOMOU00000126858
mouse	ENSMUSG00000021111	Papola	1	PGOMOU00000122117
mouse	ENSMUSG00000021116	Eif2s1	2	PGOMOU00000135705,PGOMOU00000122062
mouse	ENSMUSG00000021127	Zfp36l1	1	PGOMOU00000123934
mouse	ENSMUSG00000021131	Erh	2	PGOMOU00000127735,PGOMOU00000127375
mouse	ENSMUSG00000021139	Synj2bp	3	PGOMOU00000122610,PGOMOU00000132245,PGOMOU00000138932
mouse	ENSMUSG00000021178	Psmc1	3	PGOMOU00000135337,PGOMOU00000122477,PGOMOU00000139058
mouse	ENSMUSG00000021190	Lgmn	1	PGOMOU00000127370
mouse	ENSMUSG00000021215	Net1	2	PGOMOU00000127098,PGOMOU00000130596
mouse	ENSMUSG00000021218	Gdi2	1	PGOMOU00000130062
mouse	ENSMUSG00000021241	Isca2	1	PGOMOU00000129846
mouse	ENSMUSG00000021243	Fcf1	4	PGOMOU00000134716,PGOMOU00000132483,PGOMOU00000136549,PGOMOU00000138521
mouse	ENSMUSG00000021248	Tmed10	1	PGOMOU00000127704
mouse	ENSMUSG00000021255	Esrrb	1	PGOMOU00000124068
mouse	ENSMUSG00000021270	Hsp90aa1	6	PGOMOU00000126252,PGOMOU00000120743,PGOMOU00000123532,PGOMOU00000124367,PGOMOU00000255165,PGOMOU00000136418
mouse	ENSMUSG00000021273	Fdft1	1	PGOMOU00000133525
mouse	ENSMUSG00000021276	Cinp	1	PGOMOU00000125468
mouse	ENSMUSG00000021282	Eif5	3	PGOMOU00000134367,PGOMOU00000135857,PGOMOU00000120857
mouse	ENSMUSG00000021286	Zfyve21	1	PGOMOU00000121648
mouse	ENSMUSG00000021290	2010107E04Rik	3	PGOMOU00000128193,PGOMOU00000125503,PGOMOU00000125665
mouse	ENSMUSG00000021302	Ggps1	1	PGOMOU00000132852
mouse	ENSMUSG00000021303	Gng4	1	PGOMOU00000132918
mouse	ENSMUSG00000021361	Tmem14c	1	PGOMOU00000131990
mouse	ENSMUSG00000021376	Tpmt	1	PGOMOU00000137662
mouse	ENSMUSG00000021395	Spin1	1	PGOMOU00000138189
mouse	ENSMUSG00000021431	Snrnp48	1	PGOMOU00000129884
mouse	ENSMUSG00000021476	Habp4	2	PGOMOU00000127940,PGOMOU00000123984
mouse	ENSMUSG00000021486	Prelid1	8	PGOMOU00000125495,PGOMOU00000130762,PGOMOU00000133267,PGOMOU00000125995,PGOMOU00000121523,PGOMOU00000120221,PGOMOU00000136729,PGOMOU00000255747
mouse	ENSMUSG00000021520	Uqcrb	4	PGOMOU00000128148,PGOMOU00000131918,PGOMOU00000127419,PGOMOU00000130099
mouse	ENSMUSG00000021546	Hnrnpk	1	PGOMOU00000120737
mouse	ENSMUSG00000021548	Ccnh	1	PGOMOU00000136204
mouse	ENSMUSG00000021585	Cast	2	PGOMOU00000138951,PGOMOU00000138953
mouse	ENSMUSG00000021591	Glrx	2	PGOMOU00000132824,PGOMOU00000123653
mouse	ENSMUSG00000021606	Ndufs6	1	PGOMOU00000128988
mouse	ENSMUSG00000021621	Zcchc9	4	PGOMOU00000135002,PGOMOU00000121899,PGOMOU00000122155,PGOMOU00000136585
mouse	ENSMUSG00000021645	Smn1	3	PGOMOU00000128031,PGOMOU00000126151,PGOMOU00000126718
mouse	ENSMUSG00000021660	Btf3	21	PGOMOU00000127380,PGOMOU00000138163,PGOMOU00000254561,PGOMOU00000254578,PGOMOU00000133090,PGOMOU00000133275,PGOMOU00000134859,PGOMOU00000134346,PGOMOU00000125972,PGOMOU00000126002,PGOMOU00000126178,PGOMOU00000255046,PGOMOU00000255184,PGOMOU00000120481,PGOMOU00000135928,PGOMOU00000256076,PGOMOU00000256169,PGOMOU00000256239,PGOMOU00000138542,PGOMOU00000256400,PGOMOU00000256526
mouse	ENSMUSG00000021692	Dimt1	1	PGOMOU00000136610
mouse	ENSMUSG00000021707	Dhfr	1	PGOMOU00000138084
mouse	ENSMUSG00000021714	Cenpk	1	PGOMOU00000123998
mouse	ENSMUSG00000021748	Pdhb	1	PGOMOU00000126385
mouse	ENSMUSG00000021764	Ndufs4	1	PGOMOU00000138314
mouse	ENSMUSG00000021771	Vdac2	4	PGOMOU00000122086,PGOMOU00000137876,PGOMOU00000129206,PGOMOU00000255717
mouse	ENSMUSG00000021773	Comtd1	1	PGOMOU00000120495
mouse	ENSMUSG00000021774	Ube2e1	5	PGOMOU00000127993,PGOMOU00000132221,PGOMOU00000136144,PGOMOU00000127378,PGOMOU00000136953
mouse	ENSMUSG00000021794	Glud1	2	PGOMOU00000135090,PGOMOU00000124318
mouse	ENSMUSG00000021807	2700060E02Rik	3	PGOMOU00000122694,PGOMOU00000134173,PGOMOU00000131235
mouse	ENSMUSG00000021810	Ecd	1	PGOMOU00000134910
mouse	ENSMUSG00000021824	Ap3m1	1	PGOMOU00000128182
mouse	ENSMUSG00000021832	Psmc6	1	PGOMOU00000121200
mouse	ENSMUSG00000021843	Ktn1	1	PGOMOU00000134308
mouse	ENSMUSG00000021867	Gm9746	1	PGOMOU00000121602
mouse	ENSMUSG00000021868	Ppif	1	PGOMOU00000138725
mouse	ENSMUSG00000021871	Pnp	1	PGOMOU00000138593
mouse	ENSMUSG00000021891	Mettl6	1	PGOMOU00000129113
mouse	ENSMUSG00000021905	Dph3	1	PGOMOU00000130590
mouse	ENSMUSG00000021917	Spcs1	2	PGOMOU00000137785,PGOMOU00000256202
mouse	ENSMUSG00000021927	Gm5803	4	PGOMOU00000127963,PGOMOU00000121528,PGOMOU00000129802,PGOMOU00000131116
mouse	ENSMUSG00000021930	6330409N04Rik	1	PGOMOU00000129270
mouse	ENSMUSG00000021932	Rnaseh2b	1	PGOMOU00000134039
mouse	ENSMUSG00000021939	Ctsb	1	PGOMOU00000121903
mouse	ENSMUSG00000021953	Tdh	1	PGOMOU00000122071
mouse	ENSMUSG00000021963	Sap18	2	PGOMOU00000127712,PGOMOU00000254531
mouse	ENSMUSG00000021967	Mrp63	1	PGOMOU00000135241
mouse	ENSMUSG00000021996	Esd	9	PGOMOU00000132623,PGOMOU00000132694,PGOMOU00000133389,PGOMOU00000133404,PGOMOU00000133406,PGOMOU00000133409,PGOMOU00000133428,PGOMOU00000133476,PGOMOU00000133486
mouse	ENSMUSG00000021998	Lcp1	1	PGOMOU00000123587
mouse	ENSMUSG00000022024	Sugt1	1	PGOMOU00000134217
mouse	ENSMUSG00000022033	Pbk	1	PGOMOU00000135948
mouse	ENSMUSG00000022051	Bnip3l	3	PGOMOU00000122966,PGOMOU00000126190,PGOMOU00000136129
mouse	ENSMUSG00000022089	Bin3	1	PGOMOU00000125102
mouse	ENSMUSG00000022109	Med4	1	PGOMOU00000122964
mouse	ENSMUSG00000022193	Psmb5	4	PGOMOU00000135450,PGOMOU00000127233,PGOMOU00000129286,PGOMOU00000133770
mouse	ENSMUSG00000022194	Pabpn1	1	PGOMOU00000255124
mouse	ENSMUSG00000022205	Sub1	4	PGOMOU00000130459,PGOMOU00000120613,PGOMOU00000127285,PGOMOU00000123133
mouse	ENSMUSG00000022216	Psme1	2	PGOMOU00000134849,PGOMOU00000126062
mouse	ENSMUSG00000022245	Skor1	1	PGOMOU00000134506
mouse	ENSMUSG00000022257	Laptm4b	1	PGOMOU00000132289
mouse	ENSMUSG00000022280	Rnf19a	3	PGOMOU00000138520,PGOMOU00000138556,PGOMOU00000138558
mouse	ENSMUSG00000022283	Pabpc1	1	PGOMOU00000120861
mouse	ENSMUSG00000022285	Ywhaz	2	PGOMOU00000121049,PGOMOU00000138246
mouse	ENSMUSG00000022292	Rrm2b	1	PGOMOU00000130649
mouse	ENSMUSG00000022300	Dcaf13	1	PGOMOU00000123222
mouse	ENSMUSG00000022312	Eif3h	2	PGOMOU00000132173,PGOMOU00000131155
mouse	ENSMUSG00000022313	Utp23	1	PGOMOU00000132528
mouse	ENSMUSG00000022314	Rad21	1	PGOMOU00000127359
mouse	ENSMUSG00000022323	Hrsp12	1	PGOMOU00000122990
mouse	ENSMUSG00000022336	Eif3e	5	PGOMOU00000133111,PGOMOU00000132284,PGOMOU00000134262,PGOMOU00000255718,PGOMOU00000136890
mouse	ENSMUSG00000022337	Ttc35	1	PGOMOU00000132897
mouse	ENSMUSG00000022338	Eny2	3	PGOMOU00000131045,PGOMOU00000134222,PGOMOU00000256510
mouse	ENSMUSG00000022339	Ebag9	1	PGOMOU00000124291
mouse	ENSMUSG00000022354	Ndufb9	1	PGOMOU00000127572
mouse	ENSMUSG00000022365	Derl1	1	PGOMOU00000124668
mouse	ENSMUSG00000022403	St13	2	PGOMOU00000127715,PGOMOU00000128512
mouse	ENSMUSG00000022407	Adsl	1	PGOMOU00000123412
mouse	ENSMUSG00000022427	Tomm22	1	PGOMOU00000136150
mouse	ENSMUSG00000022442	Ttll1	1	PGOMOU00000124549
mouse	ENSMUSG00000022450	Ndufa6	1	PGOMOU00000255827
mouse	ENSMUSG00000022466	Rpap3	1	PGOMOU00000125874
mouse	ENSMUSG00000022477	Aco2	1	PGOMOU00000127982
mouse	ENSMUSG00000022494	Shisa9	1	PGOMOU00000134767
mouse	ENSMUSG00000022500	Litaf	1	PGOMOU00000128027
mouse	ENSMUSG00000022507	1810013L24Rik	1	PGOMOU00000124066
mouse	ENSMUSG00000022546	Gpt	1	PGOMOU00000126892
mouse	ENSMUSG00000022587	Ly6e	2	PGOMOU00000135687,PGOMOU00000125533
mouse	ENSMUSG00000022601	Rpl24	15	PGOMOU00000134013,PGOMOU00000135862,PGOMOU00000137010,PGOMOU00000131267,PGOMOU00000135124,PGOMOU00000135297,PGOMOU00000124829,PGOMOU00000133043,PGOMOU00000134692,PGOMOU00000132347,PGOMOU00000126249,PGOMOU00000120785,PGOMOU00000136831,PGOMOU00000130102,PGOMOU00000137970
mouse	ENSMUSG00000022635	Zcrb1	1	PGOMOU00000125266
mouse	ENSMUSG00000022673	Mcm4	1	PGOMOU00000132021
mouse	ENSMUSG00000022674	Ube2v2	4	PGOMOU00000138425,PGOMOU00000124964,PGOMOU00000121365,PGOMOU00000135858
mouse	ENSMUSG00000022683	Pla2g10	1	PGOMOU00000126053
mouse	ENSMUSG00000022724	Mina	1	PGOMOU00000137092
mouse	ENSMUSG00000022771	Ppil2	1	PGOMOU00000129192
mouse	ENSMUSG00000022772	Senp5	1	PGOMOU00000134030
mouse	ENSMUSG00000022774	Ncbp2	2	PGOMOU00000136650,PGOMOU00000255565
mouse	ENSMUSG00000022787	Wdr53	1	PGOMOU00000134530
mouse	ENSMUSG00000022808	Snx4	2	PGOMOU00000131895,PGOMOU00000129845
mouse	ENSMUSG00000022812	Gsk3b	1	PGOMOU00000124460
mouse	ENSMUSG00000022820	Ndufb4	4	PGOMOU00000130160,PGOMOU00000130171,PGOMOU00000121016,PGOMOU00000138054
mouse	ENSMUSG00000022828	Gtf2e1	1	PGOMOU00000122126
mouse	ENSMUSG00000022841	Ap2m1	1	PGOMOU00000131656
mouse	ENSMUSG00000022842	Ece2	1	PGOMOU00000124990
mouse	ENSMUSG00000022855	Senp2	1	PGOMOU00000123401
mouse	ENSMUSG00000022858	Tra2b	4	PGOMOU00000254512,PGOMOU00000254764,PGOMOU00000255263,PGOMOU00000256300
mouse	ENSMUSG00000022881	Rfc4	1	PGOMOU00000124344
mouse	ENSMUSG00000022898	Dscr3	1	PGOMOU00000125049
mouse	ENSMUSG00000022940	Pigp	2	PGOMOU00000131419,PGOMOU00000137171
mouse	ENSMUSG00000022956	Atp5o	1	PGOMOU00000121057
mouse	ENSMUSG00000022982	Sod1	1	PGOMOU00000134577
mouse	ENSMUSG00000022992	2310037I24Rik	1	PGOMOU00000131586
mouse	ENSMUSG00000023004	Tuba1b	2	PGOMOU00000133174,PGOMOU00000134489
mouse	ENSMUSG00000023020	2310016M24Rik	1	PGOMOU00000126312
mouse	ENSMUSG00000023025	Larp4	1	PGOMOU00000122920
mouse	ENSMUSG00000023036	Pcdhgc5	13	PGOMOU00000134391,PGOMOU00000134402,PGOMOU00000134401,PGOMOU00000134390,PGOMOU00000134392,PGOMOU00000134393,PGOMOU00000134394,PGOMOU00000134395,PGOMOU00000134396,PGOMOU00000134397,PGOMOU00000134398,PGOMOU00000134399,PGOMOU00000134400
mouse	ENSMUSG00000023043	Krt18	4	PGOMOU00000128243,PGOMOU00000130627,PGOMOU00000126124,PGOMOU00000131300
mouse	ENSMUSG00000023051	Tarbp2	1	PGOMOU00000136985
mouse	ENSMUSG00000023068	Nus1	1	PGOMOU00000133116
mouse	ENSMUSG00000023074	Mospd1	1	PGOMOU00000126389
mouse	ENSMUSG00000023075	Akirin1	3	PGOMOU00000135729,PGOMOU00000132432,PGOMOU00000132433
mouse	ENSMUSG00000023089	Ndufa5	4	PGOMOU00000125421,PGOMOU00000133504,PGOMOU00000136517,PGOMOU00000127226
mouse	ENSMUSG00000023122	Sult1c2	1	PGOMOU00000128273
mouse	ENSMUSG00000023147	Wrb	1	PGOMOU00000122687
mouse	ENSMUSG00000023170	Gps2	1	PGOMOU00000122820
mouse	ENSMUSG00000023307	March5	3	PGOMOU00000132390,PGOMOU00000131277,PGOMOU00000138317
mouse	ENSMUSG00000023456	Tpi1	6	PGOMOU00000127967,PGOMOU00000130760,PGOMOU00000133518,PGOMOU00000134051,PGOMOU00000120345,PGOMOU00000138473
mouse	ENSMUSG00000023737	1700082M22Rik	9	PGOMOU00000135203,PGOMOU00000130156,PGOMOU00000130660,PGOMOU00000122529,PGOMOU00000255280,PGOMOU00000135861,PGOMOU00000127468,PGOMOU00000137472,PGOMOU00000137822
mouse	ENSMUSG00000023791	Pigx	1	PGOMOU00000124908
mouse	ENSMUSG00000023861	Brp44l	6	PGOMOU00000125544,PGOMOU00000125910,PGOMOU00000121329,PGOMOU00000131161,PGOMOU00000131609,PGOMOU00000123834
mouse	ENSMUSG00000023904	Hcfc1r1	8	PGOMOU00000135171,PGOMOU00000130289,PGOMOU00000133563,PGOMOU00000122884,PGOMOU00000132079,PGOMOU00000132488,PGOMOU00000132491,PGOMOU00000255559
mouse	ENSMUSG00000023927	Satb1	1	PGOMOU00000255300
mouse	ENSMUSG00000023932	Cdc5l	2	PGOMOU00000127877,PGOMOU00000128291
mouse	ENSMUSG00000023940	Sgol1	2	PGOMOU00000125504,PGOMOU00000124230
mouse	ENSMUSG00000023944	Hsp90ab1	13	PGOMOU00000135128,PGOMOU00000125441,PGOMOU00000125442,PGOMOU00000125531,PGOMOU00000133249,PGOMOU00000135045,PGOMOU00000126580,PGOMOU00000121891,PGOMOU00000121131,PGOMOU00000127033,PGOMOU00000123536,PGOMOU00000124484,PGOMOU00000124587
mouse	ENSMUSG00000023980	Taf8	1	PGOMOU00000125939
mouse	ENSMUSG00000023988	Bysl	1	PGOMOU00000126810
mouse	ENSMUSG00000024018	1110021J02Rik	1	PGOMOU00000124234
mouse	ENSMUSG00000024026	Glo1	1	PGOMOU00000135529
mouse	ENSMUSG00000024048	2900073G15Rik	3	PGOMOU00000130625,PGOMOU00000122878,PGOMOU00000127208
mouse	ENSMUSG00000024055	Cyp4f13	1	PGOMOU00000254914
mouse	ENSMUSG00000024056	Ndc80	3	PGOMOU00000131811,PGOMOU00000132263,PGOMOU00000131749
mouse	ENSMUSG00000024067	Dpy30	3	PGOMOU00000138843,PGOMOU00000121761,PGOMOU00000131663
mouse	ENSMUSG00000024097	Srsf7	2	PGOMOU00000136508,PGOMOU00000138599
mouse	ENSMUSG00000024099	Ndufv2	1	PGOMOU00000255268
mouse	ENSMUSG00000024121	Atp6v0c	1	PGOMOU00000129294
mouse	ENSMUSG00000024146	Cript	1	PGOMOU00000254514
mouse	ENSMUSG00000024165	Hn1l	2	PGOMOU00000135623,PGOMOU00000133739
mouse	ENSMUSG00000024177	Nme4	1	PGOMOU00000126510
mouse	ENSMUSG00000024181	Mrpl28	1	PGOMOU00000122038
mouse	ENSMUSG00000024188	Luc7l	1	PGOMOU00000131660
mouse	ENSMUSG00000024197	Plin3	1	PGOMOU00000128939
mouse	ENSMUSG00000024208	2900010M23Rik	3	PGOMOU00000127022,PGOMOU00000138331,PGOMOU00000126651
mouse	ENSMUSG00000024217	Snrpc	19	PGOMOU00000127628,PGOMOU00000127960,PGOMOU00000130183,PGOMOU00000130241,PGOMOU00000133260,PGOMOU00000133945,PGOMOU00000135084,PGOMOU00000122733,PGOMOU00000132101,PGOMOU00000134174,PGOMOU00000138903,PGOMOU00000125897,PGOMOU00000121337,PGOMOU00000121553,PGOMOU00000121162,PGOMOU00000136187,PGOMOU00000129254,PGOMOU00000130065,PGOMOU00000138286
mouse	ENSMUSG00000024232	Bambi	1	PGOMOU00000121538
mouse	ENSMUSG00000024248	Cox7a2l	1	PGOMOU00000136992
mouse	ENSMUSG00000024258	Polr2d	2	PGOMOU00000134890,PGOMOU00000255574
mouse	ENSMUSG00000024269	5730494M16Rik	2	PGOMOU00000127895,PGOMOU00000255586
mouse	ENSMUSG00000024273	2700062C07Rik	2	PGOMOU00000132216,PGOMOU00000136102
mouse	ENSMUSG00000024283	Wac	1	PGOMOU00000129100
mouse	ENSMUSG00000024293	Esco1	1	PGOMOU00000131062
mouse	ENSMUSG00000024309	H2-Ke2	1	PGOMOU00000121927
mouse	ENSMUSG00000024317	Rnf138	2	PGOMOU00000123755,PGOMOU00000126229
mouse	ENSMUSG00000024346	Pfdn1	1	PGOMOU00000126378
mouse	ENSMUSG00000024359	Hspa9	1	PGOMOU00000123204
mouse	ENSMUSG00000024389	Gpank1	1	PGOMOU00000130712
mouse	ENSMUSG00000024395	Lims2	1	PGOMOU00000122442
mouse	ENSMUSG00000024406	Pou5f1	8	PGOMOU00000130985,PGOMOU00000133201,PGOMOU00000120214,PGOMOU00000120683,PGOMOU00000121107,PGOMOU00000138535,PGOMOU00000123646,PGOMOU00000123994
mouse	ENSMUSG00000024414	Mrpl27	2	PGOMOU00000135396,PGOMOU00000129704
mouse	ENSMUSG00000024436	Mrps18b	2	PGOMOU00000122383,PGOMOU00000121325
mouse	ENSMUSG00000024474	Ik	2	PGOMOU00000139054,PGOMOU00000123833
mouse	ENSMUSG00000024480	Ap3s1	5	PGOMOU00000130861,PGOMOU00000122789,PGOMOU00000132259,PGOMOU00000126926,PGOMOU00000131123
mouse	ENSMUSG00000024487	Yipf5	1	PGOMOU00000129244
mouse	ENSMUSG00000024571	Gm16286	2	PGOMOU00000120359,PGOMOU00000129191
mouse	ENSMUSG00000024576	Csnk1a1	1	PGOMOU00000121781
mouse	ENSMUSG00000024580	Grpel2	1	PGOMOU00000128653
mouse	ENSMUSG00000024608	Rps14	9	PGOMOU00000131020,PGOMOU00000120283,PGOMOU00000121494,PGOMOU00000255272,PGOMOU00000255386,PGOMOU00000255291,PGOMOU00000255399,PGOMOU00000255852,PGOMOU00000256335
mouse	ENSMUSG00000024644	Cndp2	1	PGOMOU00000130189
mouse	ENSMUSG00000024645	1700034H14Rik	1	PGOMOU00000122686
mouse	ENSMUSG00000024646	Cyb5	2	PGOMOU00000128270,PGOMOU00000120951
mouse	ENSMUSG00000024661	Fth1	6	PGOMOU00000134467,PGOMOU00000136952,PGOMOU00000137230,PGOMOU00000131696,PGOMOU00000123372,PGOMOU00000123823
mouse	ENSMUSG00000024691	Fam111a	1	PGOMOU00000138786
mouse	ENSMUSG00000024695	Zfp91	1	PGOMOU00000131832
mouse	ENSMUSG00000024712	Rfk	2	PGOMOU00000138563,PGOMOU00000123928
mouse	ENSMUSG00000024725	Ostf1	1	PGOMOU00000136668
mouse	ENSMUSG00000024726	2410127L17Rik	1	PGOMOU00000130872
mouse	ENSMUSG00000024735	Prpf19	1	PGOMOU00000134350
mouse	ENSMUSG00000024750	Zfand5	1	PGOMOU00000133503
mouse	ENSMUSG00000024791	Cdca5	1	PGOMOU00000124238
mouse	ENSMUSG00000024805	Pcgf5	1	PGOMOU00000133829
mouse	ENSMUSG00000024829	Mrpl21	1	PGOMOU00000138560
mouse	ENSMUSG00000024835	Coro1b	1	PGOMOU00000129817
mouse	ENSMUSG00000024844	Banf1	2	PGOMOU00000130695,PGOMOU00000124340
mouse	ENSMUSG00000024875	Yif1a	1	PGOMOU00000137851
mouse	ENSMUSG00000024896	Minpp1	1	PGOMOU00000136169
mouse	ENSMUSG00000024902	Mrpl11	1	PGOMOU00000121667
mouse	ENSMUSG00000024966	Stip1	2	PGOMOU00000135581,PGOMOU00000122660
mouse	ENSMUSG00000024976	Shoc2	1	PGOMOU00000121339
mouse	ENSMUSG00000024982	Zdhhc6	1	PGOMOU00000134521
mouse	ENSMUSG00000024997	Prdx3	3	PGOMOU00000135909,PGOMOU00000128918,PGOMOU00000131106
mouse	ENSMUSG00000025024	Smndc1	1	PGOMOU00000255791
mouse	ENSMUSG00000025025	Mxi1	1	PGOMOU00000121979
mouse	ENSMUSG00000025040	Fundc1	1	PGOMOU00000138301
mouse	ENSMUSG00000025050	Pcgf6	1	PGOMOU00000256506
mouse	ENSMUSG00000025103	Btbd1	1	PGOMOU00000121613
mouse	ENSMUSG00000025132	Arhgdia	1	PGOMOU00000137816
mouse	ENSMUSG00000025142	Aspscr1	1	PGOMOU00000121146
mouse	ENSMUSG00000025173	Wdr45l	1	PGOMOU00000122344
mouse	ENSMUSG00000025201	Gm13540	1	PGOMOU00000126813
mouse	ENSMUSG00000025204	Ndufb8	4	PGOMOU00000135352,PGOMOU00000132175,PGOMOU00000122239,PGOMOU00000129616
mouse	ENSMUSG00000025245	Lztfl1	2	PGOMOU00000138519,PGOMOU00000138557
mouse	ENSMUSG00000025269	Apex2	2	PGOMOU00000135202,PGOMOU00000127161
mouse	ENSMUSG00000025271	Pfkfb1	1	PGOMOU00000134677
mouse	ENSMUSG00000025283	Sat1	1	PGOMOU00000255547
mouse	ENSMUSG00000025316	Banp	1	PGOMOU00000121823
mouse	ENSMUSG00000025337	Sbds	1	PGOMOU00000124970
mouse	ENSMUSG00000025353	Ormdl2	1	PGOMOU00000255566
mouse	ENSMUSG00000025354	Dnajc14	1	PGOMOU00000138316
mouse	ENSMUSG00000025362	Rps26	11	PGOMOU00000124627,PGOMOU00000125471,PGOMOU00000130345,PGOMOU00000122453,PGOMOU00000121102,PGOMOU00000135997,PGOMOU00000127333,PGOMOU00000137886,PGOMOU00000131702,PGOMOU00000138319,PGOMOU00000138408
mouse	ENSMUSG00000025371	Chmp6	2	PGOMOU00000121319,PGOMOU00000120247
mouse	ENSMUSG00000025373	Rnf41	2	PGOMOU00000123298,PGOMOU00000123307
mouse	ENSMUSG00000025403	Shmt2	1	PGOMOU00000129879
mouse	ENSMUSG00000025404	R3hdm2	1	PGOMOU00000121884
mouse	ENSMUSG00000025428	Atp5a1	1	PGOMOU00000126622
mouse	ENSMUSG00000025439	Clns1a	1	PGOMOU00000122181
mouse	ENSMUSG00000025464	Paox	1	PGOMOU00000126489
mouse	ENSMUSG00000025466	1810014F10Rik	1	PGOMOU00000137403
mouse	ENSMUSG00000025487	Psmd13	1	PGOMOU00000131598
mouse	ENSMUSG00000025491	Ifitm1	1	PGOMOU00000138525
mouse	ENSMUSG00000025492	Ifitm3	2	PGOMOU00000132532,PGOMOU00000138955
mouse	ENSMUSG00000025503	Taldo1	1	PGOMOU00000127667
mouse	ENSMUSG00000025508	Rplp2	1	PGOMOU00000126609
mouse	ENSMUSG00000025538	Sumf2	1	PGOMOU00000137464
mouse	ENSMUSG00000025574	Tk1	2	PGOMOU00000131717,PGOMOU00000138649
mouse	ENSMUSG00000025591	1810029B16Rik	2	PGOMOU00000126440,PGOMOU00000126607
mouse	ENSMUSG00000025613	Cct8	1	PGOMOU00000121896
mouse	ENSMUSG00000025630	Hprt	1	PGOMOU00000132121
mouse	ENSMUSG00000025747	Tyms	2	PGOMOU00000128212,PGOMOU00000121541
mouse	ENSMUSG00000025766	D3Ertd751e	1	PGOMOU00000138924
mouse	ENSMUSG00000025781	Atp5c1	3	PGOMOU00000121197,PGOMOU00000123289,PGOMOU00000123991
mouse	ENSMUSG00000025794	Rpl14	2	PGOMOU00000128672,PGOMOU00000129515
mouse	ENSMUSG00000025825	Iscu	2	PGOMOU00000138027,PGOMOU00000255234
mouse	ENSMUSG00000025838	Pramel6	1	PGOMOU00000138226
mouse	ENSMUSG00000025839	Pramel7	1	PGOMOU00000128058
mouse	ENSMUSG00000025860	Xiap	1	PGOMOU00000128779
mouse	ENSMUSG00000025868	Higd2a	1	PGOMOU00000131459
mouse	ENSMUSG00000025869	Nop16	3	PGOMOU00000127228,PGOMOU00000128945,PGOMOU00000138469
mouse	ENSMUSG00000025871	4833439L19Rik	4	PGOMOU00000135747,PGOMOU00000125244,PGOMOU00000132500,PGOMOU00000254525
mouse	ENSMUSG00000025872	Thoc3	2	PGOMOU00000254997,PGOMOU00000125953
mouse	ENSMUSG00000025875	Tspan17	1	PGOMOU00000136189
mouse	ENSMUSG00000025894	Aasdhppt	1	PGOMOU00000137088
mouse	ENSMUSG00000025903	Lypla1	1	PGOMOU00000121147
mouse	ENSMUSG00000025922	Gm5045	2	PGOMOU00000135147,PGOMOU00000124560
mouse	ENSMUSG00000025967	Eef1b2	1	PGOMOU00000137604
mouse	ENSMUSG00000025980	Hspd1	14	PGOMOU00000124662,PGOMOU00000133910,PGOMOU00000134603,PGOMOU00000125949,PGOMOU00000126387,PGOMOU00000120395,PGOMOU00000136146,PGOMOU00000136626,PGOMOU00000256046,PGOMOU00000131257,PGOMOU00000124250,PGOMOU00000255075,PGOMOU00000121372,PGOMOU00000256509
mouse	ENSMUSG00000025981	Coq10b	3	PGOMOU00000131326,PGOMOU00000138019,PGOMOU00000125923
mouse	ENSMUSG00000025995	Wdr75	1	PGOMOU00000127789
mouse	ENSMUSG00000026019	Wdr12	2	PGOMOU00000255587,PGOMOU00000255681
mouse	ENSMUSG00000026021	Sumo1	1	PGOMOU00000120684
mouse	ENSMUSG00000026032	Ndufb3	9	PGOMOU00000135118,PGOMOU00000124994,PGOMOU00000133522,PGOMOU00000131814,PGOMOU00000134182,PGOMOU00000255763,PGOMOU00000255764,PGOMOU00000255768,PGOMOU00000127340
mouse	ENSMUSG00000026035	Ppil3	1	PGOMOU00000130300
mouse	ENSMUSG00000026064	Ptp4a1	5	PGOMOU00000128157,PGOMOU00000133611,PGOMOU00000128374,PGOMOU00000129072,PGOMOU00000124458
mouse	ENSMUSG00000026078	Pdcl3	1	PGOMOU00000120514
mouse	ENSMUSG00000026087	Mrpl30	8	PGOMOU00000135105,PGOMOU00000133492,PGOMOU00000135065,PGOMOU00000132179,PGOMOU00000136262,PGOMOU00000123466,PGOMOU00000123737,PGOMOU00000124057
mouse	ENSMUSG00000026097	Ormdl1	1	PGOMOU00000126268
mouse	ENSMUSG00000026112	6330578E17Rik	1	PGOMOU00000124601
mouse	ENSMUSG00000026150	Mff	1	PGOMOU00000123863
mouse	ENSMUSG00000026158	Ogfrl1	2	PGOMOU00000127914,PGOMOU00000127916
mouse	ENSMUSG00000026179	Pnkd	1	PGOMOU00000132203
mouse	ENSMUSG00000026192	Atic	2	PGOMOU00000137489,PGOMOU00000137569
mouse	ENSMUSG00000026196	Bard1	2	PGOMOU00000120170,PGOMOU00000120757
mouse	ENSMUSG00000026201	Stk16	1	PGOMOU00000135526
mouse	ENSMUSG00000026202	Tuba4a	16	PGOMOU00000135634,PGOMOU00000124869,PGOMOU00000130608,PGOMOU00000133924,PGOMOU00000131781,PGOMOU00000132402,PGOMOU00000134527,PGOMOU00000120429,PGOMOU00000136397,PGOMOU00000137093,PGOMOU00000131172,PGOMOU00000131266,PGOMOU00000138086,PGOMOU00000123453,PGOMOU00000124281,PGOMOU00000124351
mouse	ENSMUSG00000026234	Ncl	2	PGOMOU00000135153,PGOMOU00000124395
mouse	ENSMUSG00000026276	Sept2	1	PGOMOU00000121537
mouse	ENSMUSG00000026280	Atg4b	3	PGOMOU00000138372,PGOMOU00000138373,PGOMOU00000255255
mouse	ENSMUSG00000026307	Scly	1	PGOMOU00000130031
mouse	ENSMUSG00000026341	Actr3	1	PGOMOU00000123320
mouse	ENSMUSG00000026377	Mki67ip	1	PGOMOU00000122174
mouse	ENSMUSG00000026383	Epb4.1l5	1	PGOMOU00000128855
mouse	ENSMUSG00000026385	Dbi	3	PGOMOU00000135644,PGOMOU00000121184,PGOMOU00000120628
mouse	ENSMUSG00000026388	3110009E18Rik	1	PGOMOU00000124951
mouse	ENSMUSG00000026398	Nr5a2	1	PGOMOU00000137288
mouse	ENSMUSG00000026439	Rbbp5	1	PGOMOU00000135125
mouse	ENSMUSG00000026464	Zc3h11a	2	PGOMOU00000128108,PGOMOU00000138076
mouse	ENSMUSG00000026473	Glul	4	PGOMOU00000135532,PGOMOU00000135544,PGOMOU00000134103,PGOMOU00000134459
mouse	ENSMUSG00000026484	Rnf2	1	PGOMOU00000123562
mouse	ENSMUSG00000026500	Fam36a	1	PGOMOU00000129972
mouse	ENSMUSG00000026511	Srp9	1	PGOMOU00000134011
mouse	ENSMUSG00000026526	Fh1	2	PGOMOU00000123087,PGOMOU00000123373
mouse	ENSMUSG00000026563	Tada1	1	PGOMOU00000125493
mouse	ENSMUSG00000026568	Brp44	3	PGOMOU00000127679,PGOMOU00000128178,PGOMOU00000132118
mouse	ENSMUSG00000026600	Soat1	1	PGOMOU00000127227
mouse	ENSMUSG00000026634	Angel2	1	PGOMOU00000134305
mouse	ENSMUSG00000026641	Usf1	2	PGOMOU00000135703,PGOMOU00000123494
mouse	ENSMUSG00000026664	Phyh	1	PGOMOU00000139036
mouse	ENSMUSG00000026687	Aldh9a1	1	PGOMOU00000134333
mouse	ENSMUSG00000026688	Mgst3	1	PGOMOU00000255912
mouse	ENSMUSG00000026701	Prdx6	2	PGOMOU00000135340,PGOMOU00000136406
mouse	ENSMUSG00000026727	Rsu1	1	PGOMOU00000136341
mouse	ENSMUSG00000026750	Psmb7	1	PGOMOU00000123809
mouse	ENSMUSG00000026753	Ppp6c	1	PGOMOU00000137058
mouse	ENSMUSG00000026781	Acbd5	1	PGOMOU00000124143
mouse	ENSMUSG00000026798	Coq4	1	PGOMOU00000127894
mouse	ENSMUSG00000026799	Med27	1	PGOMOU00000134841
mouse	ENSMUSG00000026806	Ddx31	1	PGOMOU00000134306
mouse	ENSMUSG00000026817	Ak1	2	PGOMOU00000123407,PGOMOU00000254920
mouse	ENSMUSG00000026851	BC005624	1	PGOMOU00000130094
mouse	ENSMUSG00000026857	Mettl11a	1	PGOMOU00000130808
mouse	ENSMUSG00000026864	Hspa5	1	PGOMOU00000127263
mouse	ENSMUSG00000026887	Mrrf	1	PGOMOU00000126658
mouse	ENSMUSG00000026914	Psmd14	1	PGOMOU00000130718
mouse	ENSMUSG00000026921	Egfl7	1	PGOMOU00000134498
mouse	ENSMUSG00000026927	Sdccag3	3	PGOMOU00000254564,PGOMOU00000132268,PGOMOU00000124258
mouse	ENSMUSG00000026974	Zmynd19	3	PGOMOU00000124904,PGOMOU00000122629,PGOMOU00000136021
mouse	ENSMUSG00000026975	Wdr85	1	PGOMOU00000256347
mouse	ENSMUSG00000027007	Ssfa2	1	PGOMOU00000127623
mouse	ENSMUSG00000027076	Timm10	1	PGOMOU00000138200
mouse	ENSMUSG00000027091	Zc3h15	2	PGOMOU00000122636,PGOMOU00000131324
mouse	ENSMUSG00000027108	Ola1	1	PGOMOU00000129762
mouse	ENSMUSG00000027122	2700007P21Rik	1	PGOMOU00000138034
mouse	ENSMUSG00000027131	Tmem85	6	PGOMOU00000135560,PGOMOU00000124623,PGOMOU00000130124,PGOMOU00000132847,PGOMOU00000255421,PGOMOU00000128329
mouse	ENSMUSG00000027133	Nop10	3	PGOMOU00000122882,PGOMOU00000129255,PGOMOU00000131179
mouse	ENSMUSG00000027134	Lpcat4	4	PGOMOU00000130164,PGOMOU00000130687,PGOMOU00000130689,PGOMOU00000130769
mouse	ENSMUSG00000027163	Commd9	2	PGOMOU00000135724,PGOMOU00000138173
mouse	ENSMUSG00000027167	Elp4	1	PGOMOU00000131084
mouse	ENSMUSG00000027170	Eif3m	3	PGOMOU00000125848,PGOMOU00000120151,PGOMOU00000120402
mouse	ENSMUSG00000027203	Dut	1	PGOMOU00000121665
mouse	ENSMUSG00000027206	Cops2	1	PGOMOU00000125778
mouse	ENSMUSG00000027227	Sord	3	PGOMOU00000133884,PGOMOU00000137963,PGOMOU00000126261
mouse	ENSMUSG00000027239	Mdk	1	PGOMOU00000135779
mouse	ENSMUSG00000027255	Arfgap2	1	PGOMOU00000137850
mouse	ENSMUSG00000027282	Mtch2	1	PGOMOU00000255676
mouse	ENSMUSG00000027287	Snap23	1	PGOMOU00000127186
mouse	ENSMUSG00000027306	Nusap1	1	PGOMOU00000134522
mouse	ENSMUSG00000027341	5730494N06Rik	1	PGOMOU00000138150
mouse	ENSMUSG00000027342	Pcna	3	PGOMOU00000126209,PGOMOU00000120289,PGOMOU00000129874
mouse	ENSMUSG00000027349	Fam98b	1	PGOMOU00000121098
mouse	ENSMUSG00000027374	Mrps5	1	PGOMOU00000121234
mouse	ENSMUSG00000027397	Slc20a1	1	PGOMOU00000136446
mouse	ENSMUSG00000027404	Snrpb	6	PGOMOU00000127796,PGOMOU00000128051,PGOMOU00000133114,PGOMOU00000255435,PGOMOU00000129836,PGOMOU00000123988
mouse	ENSMUSG00000027405	Nop56	5	PGOMOU00000254737,PGOMOU00000138944,PGOMOU00000138102,PGOMOU00000256390,PGOMOU00000256532
mouse	ENSMUSG00000027423	Snx5	1	PGOMOU00000255670
mouse	ENSMUSG00000027427	Polr3f	1	PGOMOU00000255599
mouse	ENSMUSG00000027430	Dtd1	1	PGOMOU00000137847
mouse	ENSMUSG00000027431	1700010M22Rik	1	PGOMOU00000127087
mouse	ENSMUSG00000027455	Nsfl1c	2	PGOMOU00000134301,PGOMOU00000127168
mouse	ENSMUSG00000027469	Tpx2	1	PGOMOU00000136506
mouse	ENSMUSG00000027479	Mapre1	3	PGOMOU00000130577,PGOMOU00000131737,PGOMOU00000124125
mouse	ENSMUSG00000027496	Aurka	2	PGOMOU00000137006,PGOMOU00000133526
mouse	ENSMUSG00000027506	Tpd52	1	PGOMOU00000131319
mouse	ENSMUSG00000027509	Rae1	1	PGOMOU00000134314
mouse	ENSMUSG00000027547	Sall4	1	PGOMOU00000256095
mouse	ENSMUSG00000027566	Psma7	1	PGOMOU00000125771
mouse	ENSMUSG00000027569	1600027N09Rik	1	PGOMOU00000134585
mouse	ENSMUSG00000027573	2310003C23Rik	1	PGOMOU00000133028
mouse	ENSMUSG00000027597	Ahcy	2	PGOMOU00000124105,PGOMOU00000124374
mouse	ENSMUSG00000027599	Armc1	1	PGOMOU00000121569
mouse	ENSMUSG00000027601	Mtfr1	4	PGOMOU00000127723,PGOMOU00000130347,PGOMOU00000137221,PGOMOU00000256451
mouse	ENSMUSG00000027613	Eif6	1	PGOMOU00000127184
mouse	ENSMUSG00000027620	Rbm39	2	PGOMOU00000122445,PGOMOU00000256091
mouse	ENSMUSG00000027671	Actl6a	1	PGOMOU00000121925
mouse	ENSMUSG00000027679	Dnajc19	2	PGOMOU00000122675,PGOMOU00000124579
mouse	ENSMUSG00000027694	Gm8325	10	PGOMOU00000125115,PGOMOU00000130816,PGOMOU00000132562,PGOMOU00000126552,PGOMOU00000120926,PGOMOU00000121051,PGOMOU00000255591,PGOMOU00000136898,PGOMOU00000137807,PGOMOU00000138320
mouse	ENSMUSG00000027746	Ufm1	2	PGOMOU00000255232,PGOMOU00000255261
mouse	ENSMUSG00000027787	Nmd3	1	PGOMOU00000124475
mouse	ENSMUSG00000027804	Ppid	5	PGOMOU00000127924,PGOMOU00000130246,PGOMOU00000121779,PGOMOU00000120163,PGOMOU00000127123
mouse	ENSMUSG00000027852	Nras	1	PGOMOU00000137150
mouse	ENSMUSG00000027855	Sycp1	1	PGOMOU00000129511
mouse	ENSMUSG00000027865	Gdap2	1	PGOMOU00000120137
mouse	ENSMUSG00000027870	Hao2	1	PGOMOU00000133890
mouse	ENSMUSG00000027879	Sec22b	1	PGOMOU00000124597
mouse	ENSMUSG00000027907	S100a11	9	PGOMOU00000135184,PGOMOU00000125534,PGOMOU00000133208,PGOMOU00000134984,PGOMOU00000255194,PGOMOU00000255396,PGOMOU00000255507,PGOMOU00000137470,PGOMOU00000138310
mouse	ENSMUSG00000027942	4933434E20Rik	6	PGOMOU00000130373,PGOMOU00000130873,PGOMOU00000130879,PGOMOU00000130882,PGOMOU00000134203,PGOMOU00000126208
mouse	ENSMUSG00000027944	Hax1	4	PGOMOU00000133212,PGOMOU00000126757,PGOMOU00000122257,PGOMOU00000138196
mouse	ENSMUSG00000027968	Larp7	1	PGOMOU00000123566
mouse	ENSMUSG00000027999	Pla2g12a	1	PGOMOU00000136595
mouse	ENSMUSG00000028010	Gar1	1	PGOMOU00000255134
mouse	ENSMUSG00000028029	Aimp1	3	PGOMOU00000120422,PGOMOU00000120897,PGOMOU00000138139
mouse	ENSMUSG00000028042	Zbtb7b	1	PGOMOU00000130176
mouse	ENSMUSG00000028044	Cks1b	1	PGOMOU00000126983
mouse	ENSMUSG00000028062	Lamtor2	1	PGOMOU00000125555
mouse	ENSMUSG00000028081	Rps3a	10	PGOMOU00000254469,PGOMOU00000134444,PGOMOU00000126167,PGOMOU00000121827,PGOMOU00000128561,PGOMOU00000129079,PGOMOU00000131110,PGOMOU00000131750,PGOMOU00000138561,PGOMOU00000138624
mouse	ENSMUSG00000028109	Hormad1	2	PGOMOU00000134797,PGOMOU00000137476
mouse	ENSMUSG00000028136	Snx27	1	PGOMOU00000127760
mouse	ENSMUSG00000028156	Eif4e	6	PGOMOU00000125509,PGOMOU00000131065,PGOMOU00000138882,PGOMOU00000126308,PGOMOU00000136570,PGOMOU00000124075
mouse	ENSMUSG00000028165	Cisd2	2	PGOMOU00000120295,PGOMOU00000129458
mouse	ENSMUSG00000028187	Rpf1	1	PGOMOU00000128851
mouse	ENSMUSG00000028189	Ctbs	1	PGOMOU00000136842
mouse	ENSMUSG00000028191	Bcl10	1	PGOMOU00000120748
mouse	ENSMUSG00000028199	Cryz	1	PGOMOU00000133261
mouse	ENSMUSG00000028228	Cpne3	1	PGOMOU00000127939
mouse	ENSMUSG00000028233	Tgs1	1	PGOMOU00000131157
mouse	ENSMUSG00000028234	Rps20	10	PGOMOU00000135175,PGOMOU00000135399,PGOMOU00000122663,PGOMOU00000120178,PGOMOU00000120275,PGOMOU00000129304,PGOMOU00000256299,PGOMOU00000131729,PGOMOU00000138057,PGOMOU00000256463
mouse	ENSMUSG00000028249	Sdcbp	1	PGOMOU00000137199
mouse	ENSMUSG00000028261	Ndufaf4	3	PGOMOU00000125113,PGOMOU00000133138,PGOMOU00000123409
mouse	ENSMUSG00000028271	Gtf2b	3	PGOMOU00000136188,PGOMOU00000136944,PGOMOU00000131761
mouse	ENSMUSG00000028273	Pdlim5	1	PGOMOU00000131506
mouse	ENSMUSG00000028274	Rngtt	1	PGOMOU00000122722
mouse	ENSMUSG00000028284	Map3k7	1	PGOMOU00000128179
mouse	ENSMUSG00000028307	Aldob	1	PGOMOU00000123719
mouse	ENSMUSG00000028318	Polr1e	1	PGOMOU00000127251
mouse	ENSMUSG00000028333	Anp32b	2	PGOMOU00000126842,PGOMOU00000136759
mouse	ENSMUSG00000028367	Txn1	1	PGOMOU00000125921
mouse	ENSMUSG00000028394	Pole3	5	PGOMOU00000128054,PGOMOU00000130290,PGOMOU00000126064,PGOMOU00000137567,PGOMOU00000137568
mouse	ENSMUSG00000028410	Dnaja1	5	PGOMOU00000135556,PGOMOU00000255509,PGOMOU00000127150,PGOMOU00000124102,PGOMOU00000124338
mouse	ENSMUSG00000028419	Chmp5	1	PGOMOU00000122783
mouse	ENSMUSG00000028436	Dcaf12	2	PGOMOU00000136074,PGOMOU00000127182
mouse	ENSMUSG00000028455	Stoml2	2	PGOMOU00000130967,PGOMOU00000131015
mouse	ENSMUSG00000028480	Glipr2	1	PGOMOU00000135991
mouse	ENSMUSG00000028484	Psip1	1	PGOMOU00000129454
mouse	ENSMUSG00000028492	Fam154a	1	PGOMOU00000123762
mouse	ENSMUSG00000028495	Rps6	26	PGOMOU00000127509,PGOMOU00000127997,PGOMOU00000128225,PGOMOU00000135655,PGOMOU00000124889,PGOMOU00000132812,PGOMOU00000134986,PGOMOU00000122597,PGOMOU00000132149,PGOMOU00000132520,PGOMOU00000132559,PGOMOU00000134354,PGOMOU00000126113,PGOMOU00000126621,PGOMOU00000126872,PGOMOU00000121306,PGOMOU00000121590,PGOMOU00000121657,PGOMOU00000122092,PGOMOU00000120397,PGOMOU00000120665,PGOMOU00000120891,PGO…
mouse	ENSMUSG00000028527	Ak4	1	PGOMOU00000121934
mouse	ENSMUSG00000028549	Itgb3bp	1	PGOMOU00000132283
mouse	ENSMUSG00000028559	Osbpl9	1	PGOMOU00000134081
mouse	ENSMUSG00000028560	Usp1	1	PGOMOU00000120702
mouse	ENSMUSG00000028563	Tm2d1	2	PGOMOU00000134759,PGOMOU00000122170
mouse	ENSMUSG00000028583	Pdpn	1	PGOMOU00000135191
mouse	ENSMUSG00000028603	Scp2	1	PGOMOU00000121170
mouse	ENSMUSG00000028608	0610037L13Rik	1	PGOMOU00000125098
mouse	ENSMUSG00000028609	Magoh	1	PGOMOU00000254749
mouse	ENSMUSG00000028636	Ppcs	1	PGOMOU00000128912
mouse	ENSMUSG00000028639	Ybx1	7	PGOMOU00000135768,PGOMOU00000122640,PGOMOU00000136943,PGOMOU00000256006,PGOMOU00000254868,PGOMOU00000256081,PGOMOU00000256212
mouse	ENSMUSG00000028646	Rragc	1	PGOMOU00000254902
mouse	ENSMUSG00000028647	Mycbp	1	PGOMOU00000131891
mouse	ENSMUSG00000028648	Ndufs5	1	PGOMOU00000137784
mouse	ENSMUSG00000028656	Cap1	1	PGOMOU00000132919
mouse	ENSMUSG00000028673	Fuca1	1	PGOMOU00000121359
mouse	ENSMUSG00000028676	Srsf10	6	PGOMOU00000124965,PGOMOU00000133243,PGOMOU00000139002,PGOMOU00000120313,PGOMOU00000124182,PGOMOU00000125122
mouse	ENSMUSG00000028691	Prdx1	2	PGOMOU00000125273,PGOMOU00000134183
mouse	ENSMUSG00000028692	Akr1a4	1	PGOMOU00000255156
mouse	ENSMUSG00000028693	Nasp	1	PGOMOU00000133835
mouse	ENSMUSG00000028709	Mob3c	1	PGOMOU00000130005
mouse	ENSMUSG00000028710	Atpaf1	1	PGOMOU00000122172
mouse	ENSMUSG00000028719	Cmpk1	1	PGOMOU00000127212
mouse	ENSMUSG00000028741	Mrto4	3	PGOMOU00000133065,PGOMOU00000122341,PGOMOU00000132252
mouse	ENSMUSG00000028766	Alpl	1	PGOMOU00000124098
mouse	ENSMUSG00000028772	Zcchc17	1	PGOMOU00000120801
mouse	ENSMUSG00000028773	Fabp3	2	PGOMOU00000136875,PGOMOU00000131251
mouse	ENSMUSG00000028788	Ptp4a2	3	PGOMOU00000121800,PGOMOU00000120739,PGOMOU00000135830
mouse	ENSMUSG00000028798	Eif3i	3	PGOMOU00000128306,PGOMOU00000135627,PGOMOU00000135087
mouse	ENSMUSG00000028800	Hdac1	4	PGOMOU00000124972,PGOMOU00000130804,PGOMOU00000132831,PGOMOU00000132509
mouse	ENSMUSG00000028809	Srrm1	4	PGOMOU00000254819,PGOMOU00000254821,PGOMOU00000256399,PGOMOU00000254820
mouse	ENSMUSG00000028832	Stmn1	2	PGOMOU00000132139,PGOMOU00000256352
mouse	ENSMUSG00000028836	Slc30a2	1	PGOMOU00000122533
mouse	ENSMUSG00000028837	Psmb2	1	PGOMOU00000136653
mouse	ENSMUSG00000028878	Fam76a	2	PGOMOU00000134304,PGOMOU00000137867
mouse	ENSMUSG00000028936	Rpl22	6	PGOMOU00000135527,PGOMOU00000135601,PGOMOU00000121753,PGOMOU00000131098,PGOMOU00000131639,PGOMOU00000122933
mouse	ENSMUSG00000028945	Rheb	1	PGOMOU00000134170
mouse	ENSMUSG00000028953	Abcf2	3	PGOMOU00000130495,PGOMOU00000134215,PGOMOU00000123840
mouse	ENSMUSG00000028955	Vamp3	1	PGOMOU00000138774
mouse	ENSMUSG00000028959	Fastk	1	PGOMOU00000123973
mouse	ENSMUSG00000028964	Park7	1	PGOMOU00000120640
mouse	ENSMUSG00000028998	Tomm7	1	PGOMOU00000121265
mouse	ENSMUSG00000029014	Dnajc2	1	PGOMOU00000137665
mouse	ENSMUSG00000029036	Atad3a	1	PGOMOU00000134936
mouse	ENSMUSG00000029038	Ssu72	2	PGOMOU00000122985,PGOMOU00000133276
mouse	ENSMUSG00000029048	Rer1	1	PGOMOU00000126887
mouse	ENSMUSG00000029053	Prkcz	1	PGOMOU00000128675
mouse	ENSMUSG00000029064	Gnb1	1	PGOMOU00000131707
mouse	ENSMUSG00000029066	Mrpl20	1	PGOMOU00000131889
mouse	ENSMUSG00000029110	Rnf4	1	PGOMOU00000127484
mouse	ENSMUSG00000029131	Dnajb6	5	PGOMOU00000125514,PGOMOU00000121035,PGOMOU00000138551,PGOMOU00000254839,PGOMOU00000256106
mouse	ENSMUSG00000029142	Mrpl33	1	PGOMOU00000138861
mouse	ENSMUSG00000029196	Tada2b	3	PGOMOU00000127780,PGOMOU00000128187,PGOMOU00000128201
mouse	ENSMUSG00000029247	Paics	9	PGOMOU00000127720,PGOMOU00000125063,PGOMOU00000133994,PGOMOU00000139040,PGOMOU00000120152,PGOMOU00000137232,PGOMOU00000137645,PGOMOU00000137751,PGOMOU00000131557
mouse	ENSMUSG00000029253	Cenpc1	1	PGOMOU00000121874
mouse	ENSMUSG00000029281	Smr2	4	PGOMOU00000127265,PGOMOU00000127266,PGOMOU00000127268,PGOMOU00000127264
mouse	ENSMUSG00000029310	Nudt9	2	PGOMOU00000255381,PGOMOU00000254981
mouse	ENSMUSG00000029319	Coq2	1	PGOMOU00000137406
mouse	ENSMUSG00000029322	Plac8	2	PGOMOU00000131036,PGOMOU00000126371
mouse	ENSMUSG00000029328	Hnrpdl	4	PGOMOU00000134514,PGOMOU00000136052,PGOMOU00000133931,PGOMOU00000122577
mouse	ENSMUSG00000029363	Rfc5	1	PGOMOU00000136148
mouse	ENSMUSG00000029364	Wsb2	1	PGOMOU00000135333
mouse	ENSMUSG00000029390	Tmed2	2	PGOMOU00000135044,PGOMOU00000125851
mouse	ENSMUSG00000029394	Cdk2ap1	2	PGOMOU00000131996,PGOMOU00000126825
mouse	ENSMUSG00000029402	Snrnp35	1	PGOMOU00000138398
mouse	ENSMUSG00000029405	G3bp2	2	PGOMOU00000121792,PGOMOU00000138790
mouse	ENSMUSG00000029422	Rsrc2	1	PGOMOU00000136019
mouse	ENSMUSG00000029430	Ran	3	PGOMOU00000132119,PGOMOU00000136077,PGOMOU00000128891
mouse	ENSMUSG00000029463	1500011H22Rik	1	PGOMOU00000123939
mouse	ENSMUSG00000029500	Pgam5	1	PGOMOU00000125614
mouse	ENSMUSG00000029552	Tes	2	PGOMOU00000123005,PGOMOU00000123925
mouse	ENSMUSG00000029554	Mad1l1	1	PGOMOU00000138198
mouse	ENSMUSG00000029580	Actb	36	PGOMOU00000133937,PGOMOU00000134085,PGOMOU00000134477,PGOMOU00000122901,PGOMOU00000122903,PGOMOU00000122905,PGOMOU00000122909,PGOMOU00000123038,PGOMOU00000123048,PGOMOU00000123053,PGOMOU00000123055,PGOMOU00000123059,PGOMOU00000123089,PGOMOU00000123125,PGOMOU00000123299,PGOMOU00000123649,PGOMOU00000123696,PGOMOU00000123774,PGOMOU00000123777,PGOMOU00000123780,PGOMOU00000123782,PGOMOU00000123784,PGO…
mouse	ENSMUSG00000029610	Aimp2	1	PGOMOU00000129082
mouse	ENSMUSG00000029614	Rpl6	15	PGOMOU00000135715,PGOMOU00000132911,PGOMOU00000134911,PGOMOU00000134133,PGOMOU00000125976,PGOMOU00000121816,PGOMOU00000121966,PGOMOU00000120549,PGOMOU00000128920,PGOMOU00000129109,PGOMOU00000138336,PGOMOU00000122970,PGOMOU00000123162,PGOMOU00000123195,PGOMOU00000123715
mouse	ENSMUSG00000029621	Arpc1a	2	PGOMOU00000135083,PGOMOU00000120738
mouse	ENSMUSG00000029622	Arpc1b	1	PGOMOU00000134941
mouse	ENSMUSG00000029629	Phf14	1	PGOMOU00000134316
mouse	ENSMUSG00000029632	Ndufa4	4	PGOMOU00000120913,PGOMOU00000131314,PGOMOU00000123181,PGOMOU00000123801
mouse	ENSMUSG00000029635	Cdk8	1	PGOMOU00000133726
mouse	ENSMUSG00000029638	Glcci1	1	PGOMOU00000132512
mouse	ENSMUSG00000029642	Polr1d	4	PGOMOU00000127887,PGOMOU00000126915,PGOMOU00000136851,PGOMOU00000129195
mouse	ENSMUSG00000029649	Pomp	3	PGOMOU00000134787,PGOMOU00000136512,PGOMOU00000138679
mouse	ENSMUSG00000029674	Limk1	2	PGOMOU00000127876,PGOMOU00000128292
mouse	ENSMUSG00000029682	Spam1	1	PGOMOU00000137508
mouse	ENSMUSG00000029730	Mcm7	1	PGOMOU00000122778
mouse	ENSMUSG00000029752	Asns	1	PGOMOU00000254748
mouse	ENSMUSG00000029762	Akr1b8	4	PGOMOU00000127542,PGOMOU00000133104,PGOMOU00000122354,PGOMOU00000125891
mouse	ENSMUSG00000029775	Klhdc10	1	PGOMOU00000127905
mouse	ENSMUSG00000029776	Hibadh	1	PGOMOU00000136551
mouse	ENSMUSG00000029823	Luc7l2	1	PGOMOU00000255313
mouse	ENSMUSG00000029829	Tmem213	1	PGOMOU00000125883
mouse	ENSMUSG00000029836	Cbx3	14	PGOMOU00000125927,PGOMOU00000126529,PGOMOU00000136281,PGOMOU00000127270,PGOMOU00000127467,PGOMOU00000129516,PGOMOU00000129519,PGOMOU00000129533,PGOMOU00000129539,PGOMOU00000129547,PGOMOU00000129555,PGOMOU00000129566,PGOMOU00000130015,PGOMOU00000138397
mouse	ENSMUSG00000029864	Gstk1	1	PGOMOU00000138818
mouse	ENSMUSG00000029910	Mad2l1	2	PGOMOU00000134293,PGOMOU00000255945
mouse	ENSMUSG00000029911	Ssbp1	3	PGOMOU00000128028,PGOMOU00000135591,PGOMOU00000137806
mouse	ENSMUSG00000029916	Agk	1	PGOMOU00000130535
mouse	ENSMUSG00000029918	Mrps33	1	PGOMOU00000120804
mouse	ENSMUSG00000029922	Mkrn1	3	PGOMOU00000121575,PGOMOU00000130984,PGOMOU00000255707
mouse	ENSMUSG00000029993	Nfu1	1	PGOMOU00000134708
mouse	ENSMUSG00000030007	Cct7	2	PGOMOU00000134363,PGOMOU00000126452
mouse	ENSMUSG00000030057	Cnbp	2	PGOMOU00000135736,PGOMOU00000136394
mouse	ENSMUSG00000030061	Uba3	2	PGOMOU00000120369,PGOMOU00000123876
mouse	ENSMUSG00000030079	Ruvbl1	1	PGOMOU00000126222
mouse	ENSMUSG00000030120	Mlf2	1	PGOMOU00000130270
mouse	ENSMUSG00000030177	Ccdc77	2	PGOMOU00000132503,PGOMOU00000127353
mouse	ENSMUSG00000030196	Tas2r103	1	PGOMOU00000137392
mouse	ENSMUSG00000030216	Wbp11	2	PGOMOU00000137673,PGOMOU00000131196
mouse	ENSMUSG00000030224	Strap	1	PGOMOU00000135299
mouse	ENSMUSG00000030232	Aebp2	1	PGOMOU00000255212
mouse	ENSMUSG00000030246	Ldhb	3	PGOMOU00000134633,PGOMOU00000126632,PGOMOU00000123961
mouse	ENSMUSG00000030254	Rad18	1	PGOMOU00000134386
mouse	ENSMUSG00000030298	Sec13	3	PGOMOU00000134873,PGOMOU00000120851,PGOMOU00000123968
mouse	ENSMUSG00000030335	Mrpl51	3	PGOMOU00000122100,PGOMOU00000127405,PGOMOU00000138622
mouse	ENSMUSG00000030342	Cd9	1	PGOMOU00000128786
mouse	ENSMUSG00000030350	Prmt8	1	PGOMOU00000134283
mouse	ENSMUSG00000030424	Zfp939	1	PGOMOU00000129714
mouse	ENSMUSG00000030432	Rpl28	9	PGOMOU00000135751,PGOMOU00000122418,PGOMOU00000132234,PGOMOU00000134435,PGOMOU00000121877,PGOMOU00000136292,PGOMOU00000255501,PGOMOU00000137284,PGOMOU00000131670
mouse	ENSMUSG00000030435	U2af2	4	PGOMOU00000130674,PGOMOU00000122865,PGOMOU00000120268,PGOMOU00000123403
mouse	ENSMUSG00000030443	Zfp583	1	PGOMOU00000128375
mouse	ENSMUSG00000030591	Psmd8	1	PGOMOU00000133923
mouse	ENSMUSG00000030604	Zfp626	1	PGOMOU00000129608
mouse	ENSMUSG00000030611	Mrps11	1	PGOMOU00000128298
mouse	ENSMUSG00000030614	Tmem126b	2	PGOMOU00000131830,PGOMOU00000138068
mouse	ENSMUSG00000030615	Tmem126a	3	PGOMOU00000122576,PGOMOU00000120624,PGOMOU00000124589
mouse	ENSMUSG00000030638	Sh3gl3	1	PGOMOU00000121805
mouse	ENSMUSG00000030647	Ndufc2	2	PGOMOU00000254555,PGOMOU00000137211
mouse	ENSMUSG00000030654	Arl6ip1	1	PGOMOU00000138565
mouse	ENSMUSG00000030662	Ipo5	1	PGOMOU00000123481
mouse	ENSMUSG00000030663	1110004F10Rik	2	PGOMOU00000121011,PGOMOU00000127441
mouse	ENSMUSG00000030674	Qprt	2	PGOMOU00000138258,PGOMOU00000123238
mouse	ENSMUSG00000030677	Kif22	2	PGOMOU00000126087,PGOMOU00000126616
mouse	ENSMUSG00000030689	Ino80e	1	PGOMOU00000256181
mouse	ENSMUSG00000030695	Aldoa	9	PGOMOU00000121963,PGOMOU00000136954,PGOMOU00000138623,PGOMOU00000123539,PGOMOU00000123583,PGOMOU00000120854,PGOMOU00000123585,PGOMOU00000124060,PGOMOU00000124580
mouse	ENSMUSG00000030704	Rab6	1	PGOMOU00000136762
mouse	ENSMUSG00000030706	Mrpl48	1	PGOMOU00000128102
mouse	ENSMUSG00000030713	Klk7	1	PGOMOU00000131346
mouse	ENSMUSG00000030726	Pold3	1	PGOMOU00000136004
mouse	ENSMUSG00000030735	Gm9755	1	PGOMOU00000131167
mouse	ENSMUSG00000030744	Rps3	3	PGOMOU00000122688,PGOMOU00000134158,PGOMOU00000121366
mouse	ENSMUSG00000030750	Nsmce1	3	PGOMOU00000124907,PGOMOU00000132411,PGOMOU00000136130
mouse	ENSMUSG00000030751	Psma1	2	PGOMOU00000128295,PGOMOU00000135451
mouse	ENSMUSG00000030786	Itgam	1	PGOMOU00000255034
mouse	ENSMUSG00000030788	Rnf141	1	PGOMOU00000128498
mouse	ENSMUSG00000030793	Pycard	1	PGOMOU00000124976
mouse	ENSMUSG00000030795	Fus	4	PGOMOU00000130719,PGOMOU00000255914,PGOMOU00000129958,PGOMOU00000124600
mouse	ENSMUSG00000030823	9130019O22Rik	1	PGOMOU00000129240
mouse	ENSMUSG00000030842	2400001E08Rik	1	PGOMOU00000136323
mouse	ENSMUSG00000030851	Ldhc	3	PGOMOU00000122461,PGOMOU00000132561,PGOMOU00000121916
mouse	ENSMUSG00000030867	Plk1	1	PGOMOU00000127142
mouse	ENSMUSG00000030868	Dctn5	1	PGOMOU00000137602
mouse	ENSMUSG00000030869	Ndufab1	4	PGOMOU00000254958,PGOMOU00000255151,PGOMOU00000255297,PGOMOU00000255388
mouse	ENSMUSG00000030881	Arfip2	1	PGOMOU00000254954
mouse	ENSMUSG00000030888	Rrp8	1	PGOMOU00000122029
mouse	ENSMUSG00000030890	Ilk	1	PGOMOU00000130462
mouse	ENSMUSG00000030934	Oat	1	PGOMOU00000124151
mouse	ENSMUSG00000031059	Ndufb11	1	PGOMOU00000127387
mouse	ENSMUSG00000031060	Rbm10	2	PGOMOU00000136138,PGOMOU00000125894
mouse	ENSMUSG00000031068	Glrx3	1	PGOMOU00000136097
mouse	ENSMUSG00000031078	Cttn	2	PGOMOU00000137107,PGOMOU00000137109
mouse	ENSMUSG00000031099	Smarca1	2	PGOMOU00000136802,PGOMOU00000255344
mouse	ENSMUSG00000031107	Rbmx2	2	PGOMOU00000134684,PGOMOU00000122159
mouse	ENSMUSG00000031118	1700080O16Rik	2	PGOMOU00000123244,PGOMOU00000124107
mouse	ENSMUSG00000031125	3830403N18Rik	1	PGOMOU00000136724
mouse	ENSMUSG00000031134	Rbmx	2	PGOMOU00000120483,PGOMOU00000131374
mouse	ENSMUSG00000031146	Plp2	2	PGOMOU00000128138,PGOMOU00000121942
mouse	ENSMUSG00000031148	Gpkow	1	PGOMOU00000131709
mouse	ENSMUSG00000031149	Praf2	1	PGOMOU00000125688
mouse	ENSMUSG00000031155	Pim2	1	PGOMOU00000122307
mouse	ENSMUSG00000031158	Timm17b	4	PGOMOU00000122427,PGOMOU00000125825,PGOMOU00000128989,PGOMOU00000254818
mouse	ENSMUSG00000031167	Rbm3	2	PGOMOU00000128770,PGOMOU00000121352
mouse	ENSMUSG00000031176	Dynlt3	1	PGOMOU00000131667
mouse	ENSMUSG00000031179	3830417A13Rik	3	PGOMOU00000123242,PGOMOU00000123962,PGOMOU00000124109
mouse	ENSMUSG00000031197	Vbp1	2	PGOMOU00000135214,PGOMOU00000120130
mouse	ENSMUSG00000031201	Brcc3	2	PGOMOU00000127853,PGOMOU00000132902
mouse	ENSMUSG00000031226	2610029G23Rik	1	PGOMOU00000132447
mouse	ENSMUSG00000031229	Atrx	1	PGOMOU00000255285
mouse	ENSMUSG00000031231	Cox7b	4	PGOMOU00000126256,PGOMOU00000121467,PGOMOU00000120847,PGOMOU00000137600
mouse	ENSMUSG00000031245	Hmgn5	1	PGOMOU00000138244
mouse	ENSMUSG00000031311	Nono	4	PGOMOU00000127561,PGOMOU00000125444,PGOMOU00000125944,PGOMOU00000123313
mouse	ENSMUSG00000031320	Rps4x	13	PGOMOU00000135306,PGOMOU00000130283,PGOMOU00000130648,PGOMOU00000134295,PGOMOU00000126248,PGOMOU00000121381,PGOMOU00000122102,PGOMOU00000121068,PGOMOU00000136125,PGOMOU00000127004,PGOMOU00000129059,PGOMOU00000129695,PGOMOU00000123629
mouse	ENSMUSG00000031353	Rbbp7	1	PGOMOU00000124486
mouse	ENSMUSG00000031381	Piga	1	PGOMOU00000138532
mouse	ENSMUSG00000031388	Naa10	2	PGOMOU00000134785,PGOMOU00000122258
mouse	ENSMUSG00000031403	Dkc1	3	PGOMOU00000134313,PGOMOU00000121468,PGOMOU00000127166
mouse	ENSMUSG00000031422	Morf4l2	6	PGOMOU00000139108,PGOMOU00000126591,PGOMOU00000120452,PGOMOU00000256394,PGOMOU00000256395,PGOMOU00000256477
mouse	ENSMUSG00000031429	Psmd10	1	PGOMOU00000121153
mouse	ENSMUSG00000031431	Tsc22d3	1	PGOMOU00000126611
mouse	ENSMUSG00000031432	Prps1	1	PGOMOU00000135095
mouse	ENSMUSG00000031490	Eif4ebp1	2	PGOMOU00000135261,PGOMOU00000122188
mouse	ENSMUSG00000031523	Dlc1	1	PGOMOU00000124217
mouse	ENSMUSG00000031546	Gins4	1	PGOMOU00000133898
mouse	ENSMUSG00000031556	Tm2d2	1	PGOMOU00000124309
mouse	ENSMUSG00000031562	Dctd	1	PGOMOU00000123429
mouse	ENSMUSG00000031671	Setd6	1	PGOMOU00000122428
mouse	ENSMUSG00000031708	Tecr	1	PGOMOU00000132148
mouse	ENSMUSG00000031711	Zfp330	1	PGOMOU00000126692
mouse	ENSMUSG00000031715	Smarca5	2	PGOMOU00000136783,PGOMOU00000136816
mouse	ENSMUSG00000031723	Txnl4b	1	PGOMOU00000128136
mouse	ENSMUSG00000031754	Nudt21	3	PGOMOU00000121980,PGOMOU00000121981,PGOMOU00000121983
mouse	ENSMUSG00000031756	Cenpn	1	PGOMOU00000127326
mouse	ENSMUSG00000031774	Fam192a	1	PGOMOU00000125890
mouse	ENSMUSG00000031781	Ciapin1	1	PGOMOU00000254975
mouse	ENSMUSG00000031783	Polr2c	2	PGOMOU00000135134,PGOMOU00000134440
mouse	ENSMUSG00000031799	Tpm4	2	PGOMOU00000122792,PGOMOU00000131890
mouse	ENSMUSG00000031812	Map1lc3b	6	PGOMOU00000135106,PGOMOU00000125265,PGOMOU00000122669,PGOMOU00000136665,PGOMOU00000127435,PGOMOU00000131365
mouse	ENSMUSG00000031818	Cox4i1	2	PGOMOU00000133211,PGOMOU00000129973
mouse	ENSMUSG00000031843	Mphosph6	2	PGOMOU00000122248,PGOMOU00000123396
mouse	ENSMUSG00000031879	Fam96b	1	PGOMOU00000129750
mouse	ENSMUSG00000031913	Vps4a	1	PGOMOU00000130978
mouse	ENSMUSG00000031917	Nip7	2	PGOMOU00000138809,PGOMOU00000120502
mouse	ENSMUSG00000031918	Mtmr2	2	PGOMOU00000256112,PGOMOU00000256113
mouse	ENSMUSG00000031919	Tmed6	1	PGOMOU00000123262
mouse	ENSMUSG00000031924	Cyb5b	1	PGOMOU00000120534
mouse	ENSMUSG00000031948	Kars	11	PGOMOU00000136854,PGOMOU00000131254,PGOMOU00000123273,PGOMOU00000124513,PGOMOU00000124516,PGOMOU00000124519,PGOMOU00000124522,PGOMOU00000124528,PGOMOU00000124531,PGOMOU00000124533,PGOMOU00000124538
mouse	ENSMUSG00000031950	Gabarapl2	4	PGOMOU00000126272,PGOMOU00000120647,PGOMOU00000255665,PGOMOU00000131433
mouse	ENSMUSG00000031953	Tmem170	1	PGOMOU00000135294
mouse	ENSMUSG00000031954	Cfdp1	1	PGOMOU00000130261
mouse	ENSMUSG00000031967	Afg3l1	1	PGOMOU00000133894
mouse	ENSMUSG00000032000	Birc3	1	PGOMOU00000255624
mouse	ENSMUSG00000032015	Pou2f3	1	PGOMOU00000126111
mouse	ENSMUSG00000032018	Sc5d	1	PGOMOU00000137671
mouse	ENSMUSG00000032042	Srpr	2	PGOMOU00000135686,PGOMOU00000125033
mouse	ENSMUSG00000032078	Zfp259	2	PGOMOU00000256456,PGOMOU00000123090
mouse	ENSMUSG00000032171	Pin1	1	PGOMOU00000121500
mouse	ENSMUSG00000032217	Rnf111	1	PGOMOU00000120107
mouse	ENSMUSG00000032226	Gcnt3	1	PGOMOU00000131035
mouse	ENSMUSG00000032263	Bckdhb	1	PGOMOU00000138214
mouse	ENSMUSG00000032288	Imp3	1	PGOMOU00000255522
mouse	ENSMUSG00000032292	Nr2e3	1	PGOMOU00000134928
mouse	ENSMUSG00000032294	Pkm2	10	PGOMOU00000125426,PGOMOU00000134712,PGOMOU00000122497,PGOMOU00000132229,PGOMOU00000134054,PGOMOU00000121488,PGOMOU00000121489,PGOMOU00000255518,PGOMOU00000255745,PGOMOU00000124347
mouse	ENSMUSG00000032301	Psma4	3	PGOMOU00000127815,PGOMOU00000130971,PGOMOU00000134376
mouse	ENSMUSG00000032307	Ube2q2	1	PGOMOU00000123838
mouse	ENSMUSG00000032316	Clk3	1	PGOMOU00000138795
mouse	ENSMUSG00000032330	Cox7a2	2	PGOMOU00000124963,PGOMOU00000121813
mouse	ENSMUSG00000032359	Ctsh	1	PGOMOU00000123283
mouse	ENSMUSG00000032372	Plscr2	1	PGOMOU00000137481
mouse	ENSMUSG00000032381	Fam96a	1	PGOMOU00000121898
mouse	ENSMUSG00000032383	Ppib	1	PGOMOU00000138415
mouse	ENSMUSG00000032387	Rbpms2	4	PGOMOU00000122900,PGOMOU00000123058,PGOMOU00000123785,PGOMOU00000123793
mouse	ENSMUSG00000032393	Dpp8	1	PGOMOU00000126398
mouse	ENSMUSG00000032398	Snapc5	1	PGOMOU00000135588
mouse	ENSMUSG00000032399	Rpl4	3	PGOMOU00000133515,PGOMOU00000126232,PGOMOU00000137247
mouse	ENSMUSG00000032412	Atp1b3	1	PGOMOU00000123879
mouse	ENSMUSG00000032418	Me1	1	PGOMOU00000130886
mouse	ENSMUSG00000032423	Syncrip	1	PGOMOU00000122460
mouse	ENSMUSG00000032475	Nck1	1	PGOMOU00000129115
mouse	ENSMUSG00000032478	Nme6	1	PGOMOU00000136625
mouse	ENSMUSG00000032494	Tdgf1	3	PGOMOU00000133794,PGOMOU00000132266,PGOMOU00000121864
mouse	ENSMUSG00000032518	Rpsa	39	PGOMOU00000127844,PGOMOU00000127901,PGOMOU00000128107,PGOMOU00000135575,PGOMOU00000124822,PGOMOU00000133851,PGOMOU00000135094,PGOMOU00000122357,PGOMOU00000122395,PGOMOU00000131937,PGOMOU00000132186,PGOMOU00000134024,PGOMOU00000134062,PGOMOU00000134345,PGOMOU00000138805,PGOMOU00000126654,PGOMOU00000126900,PGOMOU00000126928,PGOMOU00000121259,PGOMOU00000121780,PGOMOU00000121818,PGOMOU00000122133,PGO…
mouse	ENSMUSG00000032582	Rbm6	1	PGOMOU00000125828
mouse	ENSMUSG00000032745	Gpbp1	1	PGOMOU00000121743
mouse	ENSMUSG00000032802	Srxn1	1	PGOMOU00000134328
mouse	ENSMUSG00000032803	Cdv3	10	PGOMOU00000136301,PGOMOU00000136315,PGOMOU00000136788,PGOMOU00000136795,PGOMOU00000136801,PGOMOU00000136813,PGOMOU00000136815,PGOMOU00000132981,PGOMOU00000121654,PGOMOU00000136782
mouse	ENSMUSG00000032869	Psmf1	1	PGOMOU00000123328
mouse	ENSMUSG00000032872	Cyb5r4	1	PGOMOU00000135888
mouse	ENSMUSG00000032892	Rangrf	4	PGOMOU00000127991,PGOMOU00000122740,PGOMOU00000134445,PGOMOU00000127466
mouse	ENSMUSG00000032898	Fbxo21	1	PGOMOU00000123564
mouse	ENSMUSG00000032959	Pebp1	2	PGOMOU00000132446,PGOMOU00000120666
mouse	ENSMUSG00000032966	Fkbp1a	4	PGOMOU00000127523,PGOMOU00000133143,PGOMOU00000254854,PGOMOU00000120277
mouse	ENSMUSG00000033107	Rnf125	1	PGOMOU00000129118
mouse	ENSMUSG00000033157	Abhd10	1	PGOMOU00000131351
mouse	ENSMUSG00000033186	Mzt1	2	PGOMOU00000133999,PGOMOU00000127137
mouse	ENSMUSG00000033220	Rac2	1	PGOMOU00000135080
mouse	ENSMUSG00000033272	Slc35a4	1	PGOMOU00000127176
mouse	ENSMUSG00000033307	Mif	9	PGOMOU00000125656,PGOMOU00000132475,PGOMOU00000134075,PGOMOU00000138919,PGOMOU00000126207,PGOMOU00000120970,PGOMOU00000135917,PGOMOU00000127105,PGOMOU00000123759
mouse	ENSMUSG00000033343	Magea4	2	PGOMOU00000124111,PGOMOU00000124156
mouse	ENSMUSG00000033543	Gtf2a2	1	PGOMOU00000130651
mouse	ENSMUSG00000033544	Angptl1	1	PGOMOU00000126791
mouse	ENSMUSG00000033578	Tmem35	1	PGOMOU00000138641
mouse	ENSMUSG00000033632	AW554918	1	PGOMOU00000255032
mouse	ENSMUSG00000033752	Mnd1	2	PGOMOU00000133495,PGOMOU00000138562
mouse	ENSMUSG00000033774	Npbwr1	1	PGOMOU00000121749
mouse	ENSMUSG00000033813	Tcea1	2	PGOMOU00000135068,PGOMOU00000124613
mouse	ENSMUSG00000033845	Mrpl15	2	PGOMOU00000134388,PGOMOU00000124506
mouse	ENSMUSG00000033916	Chmp2a	1	PGOMOU00000130980
mouse	ENSMUSG00000033918	Parl	9	PGOMOU00000121752,PGOMOU00000123606,PGOMOU00000124455,PGOMOU00000256453,PGOMOU00000256454,PGOMOU00000256455,PGOMOU00000256452,PGOMOU00000123613,PGOMOU00000124453
mouse	ENSMUSG00000033933	Vhl	1	PGOMOU00000132009
mouse	ENSMUSG00000033938	Ndufb7	1	PGOMOU00000136328
mouse	ENSMUSG00000033963	4931417G12Rik	1	PGOMOU00000123766
mouse	ENSMUSG00000034042	Gpbp1l1	3	PGOMOU00000125767,PGOMOU00000126901,PGOMOU00000134646
mouse	ENSMUSG00000034083	C130022K22Rik	1	PGOMOU00000128043
mouse	ENSMUSG00000034105	4632415K11Rik	1	PGOMOU00000126687
mouse	ENSMUSG00000034158	Lrrc58	1	PGOMOU00000123277
mouse	ENSMUSG00000034165	Ccnd3	2	PGOMOU00000128278,PGOMOU00000136263
mouse	ENSMUSG00000034173	2410018M08Rik	5	PGOMOU00000130605,PGOMOU00000126118,PGOMOU00000136649,PGOMOU00000255598,PGOMOU00000254490
mouse	ENSMUSG00000034192	Lsm3	1	PGOMOU00000134641
mouse	ENSMUSG00000034203	Chchd4	1	PGOMOU00000137338
mouse	ENSMUSG00000034263	2010321M09Rik	1	PGOMOU00000255252
mouse	ENSMUSG00000034278	Dnajc17	1	PGOMOU00000138172
mouse	ENSMUSG00000034303	Ccdc15	1	PGOMOU00000129574
mouse	ENSMUSG00000034311	Kif4	1	PGOMOU00000125633
mouse	ENSMUSG00000034317	Trim59	2	PGOMOU00000127919,PGOMOU00000134799
mouse	ENSMUSG00000034321	Exosc1	3	PGOMOU00000135531,PGOMOU00000126719,PGOMOU00000126150
mouse	ENSMUSG00000034333	Zbed4	7	PGOMOU00000124850,PGOMOU00000122437,PGOMOU00000121548,PGOMOU00000120966,PGOMOU00000128519,PGOMOU00000129467,PGOMOU00000129469
mouse	ENSMUSG00000034341	Wbp2	1	PGOMOU00000122097
mouse	ENSMUSG00000034362	Csta	1	PGOMOU00000134410
mouse	ENSMUSG00000034387	D630042P16Rik	1	PGOMOU00000126754
mouse	ENSMUSG00000034424	Gcsh	9	PGOMOU00000133830,PGOMOU00000138929,PGOMOU00000120220,PGOMOU00000120777,PGOMOU00000129097,PGOMOU00000138698,PGOMOU00000123161,PGOMOU00000123633,PGOMOU00000124053
mouse	ENSMUSG00000034429	Zfp707	1	PGOMOU00000137949
mouse	ENSMUSG00000034432	Cops8	2	PGOMOU00000138993,PGOMOU00000126210
mouse	ENSMUSG00000034488	Edil3	1	PGOMOU00000137100
mouse	ENSMUSG00000034518	Hmgxb4	1	PGOMOU00000126566
mouse	ENSMUSG00000034543	Morc2a	1	PGOMOU00000125911
mouse	ENSMUSG00000034544	Rsrc1	1	PGOMOU00000127799
mouse	ENSMUSG00000034566	Atp5h	4	PGOMOU00000133171,PGOMOU00000134206,PGOMOU00000122220,PGOMOU00000137954
mouse	ENSMUSG00000034621	Gpatch8	1	PGOMOU00000254547
mouse	ENSMUSG00000034667	Xpot	1	PGOMOU00000131442
mouse	ENSMUSG00000034674	Tdg	2	PGOMOU00000130501,PGOMOU00000128977
mouse	ENSMUSG00000034681	Rnps1	1	PGOMOU00000136853
mouse	ENSMUSG00000034729	Mrps10	1	PGOMOU00000132122
mouse	ENSMUSG00000034826	Nup54	1	PGOMOU00000126195
mouse	ENSMUSG00000034868	Myl12b	1	PGOMOU00000132247
mouse	ENSMUSG00000034889	2510012J08Rik	2	PGOMOU00000135462,PGOMOU00000126503
mouse	ENSMUSG00000034892	Rps29	13	PGOMOU00000130892,PGOMOU00000134572,PGOMOU00000126925,PGOMOU00000121311,PGOMOU00000255882,PGOMOU00000127411,PGOMOU00000137222,PGOMOU00000129107,PGOMOU00000129256,PGOMOU00000131410,PGOMOU00000138159,PGOMOU00000123756,PGOMOU00000123808
mouse	ENSMUSG00000034936	Arl4d	1	PGOMOU00000125118
mouse	ENSMUSG00000034994	Eef2	1	PGOMOU00000126121
mouse	ENSMUSG00000034998	Foxn2	1	PGOMOU00000131173
mouse	ENSMUSG00000035048	Anapc13	2	PGOMOU00000124186,PGOMOU00000124264
mouse	ENSMUSG00000035086	Becn1	1	PGOMOU00000126944
mouse	ENSMUSG00000035142	Nubpl	1	PGOMOU00000129275
mouse	ENSMUSG00000035150	Eif2s3x	1	PGOMOU00000134735
mouse	ENSMUSG00000035152	Ap2b1	2	PGOMOU00000136178,PGOMOU00000138683
mouse	ENSMUSG00000035171	1110059E24Rik	4	PGOMOU00000131029,PGOMOU00000120287,PGOMOU00000120518,PGOMOU00000129844
mouse	ENSMUSG00000035201	B020004J07Rik	1	PGOMOU00000128978
mouse	ENSMUSG00000035212	Leprot	1	PGOMOU00000120553
mouse	ENSMUSG00000035215	Lsm7	2	PGOMOU00000128135,PGOMOU00000134189
mouse	ENSMUSG00000035235	Trim13	1	PGOMOU00000125431
mouse	ENSMUSG00000035242	Oaz1	3	PGOMOU00000254810,PGOMOU00000131843,PGOMOU00000255259
mouse	ENSMUSG00000035245	A130022J15Rik	2	PGOMOU00000255696,PGOMOU00000255702
mouse	ENSMUSG00000035268	Pkig	2	PGOMOU00000126483,PGOMOU00000131450
mouse	ENSMUSG00000035351	Nup37	2	PGOMOU00000122422,PGOMOU00000121849
mouse	ENSMUSG00000035376	Ptplb	1	PGOMOU00000134722
mouse	ENSMUSG00000035387	4930415L06Rik	2	PGOMOU00000123369,PGOMOU00000124208
mouse	ENSMUSG00000035399	3230401D17Rik	1	PGOMOU00000123807
mouse	ENSMUSG00000035427	Mageb4	1	PGOMOU00000123336
mouse	ENSMUSG00000035473	Galm	1	PGOMOU00000124078
mouse	ENSMUSG00000035529	Prdm4	1	PGOMOU00000133128
mouse	ENSMUSG00000035530	Eif1	17	PGOMOU00000125239,PGOMOU00000133118,PGOMOU00000133609,PGOMOU00000133796,PGOMOU00000134656,PGOMOU00000122677,PGOMOU00000126305,PGOMOU00000126508,PGOMOU00000121355,PGOMOU00000120416,PGOMOU00000137661,PGOMOU00000128983,PGOMOU00000128999,PGOMOU00000131633,PGOMOU00000138394,PGOMOU00000138404,PGOMOU00000125695
mouse	ENSMUSG00000035585	Tsen34	1	PGOMOU00000131944
mouse	ENSMUSG00000035674	Ndufa3	3	PGOMOU00000138733,PGOMOU00000126197,PGOMOU00000138399
mouse	ENSMUSG00000035692	Isg15	1	PGOMOU00000132054
mouse	ENSMUSG00000035783	Acta2	1	PGOMOU00000123324
mouse	ENSMUSG00000035798	Zdhhc17	1	PGOMOU00000133591
mouse	ENSMUSG00000035829	Gm347	1	PGOMOU00000133562
mouse	ENSMUSG00000035885	Cox8a	2	PGOMOU00000130152,PGOMOU00000126350
mouse	ENSMUSG00000035933	Cog5	1	PGOMOU00000136581
mouse	ENSMUSG00000035949	Fbxw2	1	PGOMOU00000121930
mouse	ENSMUSG00000035960	Apex1	2	PGOMOU00000134315,PGOMOU00000125928
mouse	ENSMUSG00000036112	Metap2	2	PGOMOU00000135176,PGOMOU00000130092
mouse	ENSMUSG00000036167	Pphln1	2	PGOMOU00000132127,PGOMOU00000256534
mouse	ENSMUSG00000036197	Gxylt1	1	PGOMOU00000136366
mouse	ENSMUSG00000036199	Ndufa13	1	PGOMOU00000135950
mouse	ENSMUSG00000036214	Znrd1as	1	PGOMOU00000133815
mouse	ENSMUSG00000036299	BC031181	1	PGOMOU00000138834
mouse	ENSMUSG00000036309	Skp1a	1	PGOMOU00000136254
mouse	ENSMUSG00000036330	Slc18a1	1	PGOMOU00000132898
mouse	ENSMUSG00000036352	Ubac1	1	PGOMOU00000137901
mouse	ENSMUSG00000036371	Serbp1	1	PGOMOU00000138550
mouse	ENSMUSG00000036372	1810006K21Rik	1	PGOMOU00000137243
mouse	ENSMUSG00000036398	Ppp1r11	2	PGOMOU00000122898,PGOMOU00000123060
mouse	ENSMUSG00000036427	Gpi1	1	PGOMOU00000131455
mouse	ENSMUSG00000036503	Rnf13	1	PGOMOU00000124503
mouse	ENSMUSG00000036513	Commd2	2	PGOMOU00000127944,PGOMOU00000124496
mouse	ENSMUSG00000036537	Rnf113a1	1	PGOMOU00000125563
mouse	ENSMUSG00000036639	Nudt1	1	PGOMOU00000137658
mouse	ENSMUSG00000036698	Eif2c2	2	PGOMOU00000120626,PGOMOU00000124479
mouse	ENSMUSG00000036707	Cab39	1	PGOMOU00000128348
mouse	ENSMUSG00000036751	Cox6b1	3	PGOMOU00000136155,PGOMOU00000137521,PGOMOU00000129818
mouse	ENSMUSG00000036752	Tubb2c	2	PGOMOU00000130377,PGOMOU00000125856
mouse	ENSMUSG00000036781	Rps27l	12	PGOMOU00000132144,PGOMOU00000126599,PGOMOU00000126870,PGOMOU00000121673,PGOMOU00000122094,PGOMOU00000120342,PGOMOU00000120517,PGOMOU00000255452,PGOMOU00000137871,PGOMOU00000131264,PGOMOU00000123281,PGOMOU00000123949
mouse	ENSMUSG00000036825	Ssx2ip	1	PGOMOU00000123871
mouse	ENSMUSG00000036835	Psenen	1	PGOMOU00000134784
mouse	ENSMUSG00000036840	Siah1a	2	PGOMOU00000134638,PGOMOU00000139089
mouse	ENSMUSG00000036845	Lin37	2	PGOMOU00000127021,PGOMOU00000123322
mouse	ENSMUSG00000036850	Mrpl41	1	PGOMOU00000128658
mouse	ENSMUSG00000036860	Mrpl55	1	PGOMOU00000120421
mouse	ENSMUSG00000036898	Zfp157	1	PGOMOU00000127424
mouse	ENSMUSG00000036955	2510003E04Rik	1	PGOMOU00000254593
mouse	ENSMUSG00000036977	Anapc10	1	PGOMOU00000122444
mouse	ENSMUSG00000036992	Nxt1	1	PGOMOU00000139071
mouse	ENSMUSG00000037001	Zfp39	1	PGOMOU00000135300
mouse	ENSMUSG00000037013	Ss18	1	PGOMOU00000121986
mouse	ENSMUSG00000037022	Mmaa	1	PGOMOU00000130896
mouse	ENSMUSG00000037028	Gm12800	1	PGOMOU00000126144
mouse	ENSMUSG00000037029	Zfp146	1	PGOMOU00000124956
mouse	ENSMUSG00000037032	Apbb1	1	PGOMOU00000138035
mouse	ENSMUSG00000037096	Gm9762	1	PGOMOU00000127550
mouse	ENSMUSG00000037152	Ndufc1	3	PGOMOU00000130997,PGOMOU00000138851,PGOMOU00000131414
mouse	ENSMUSG00000037159	Wee2	1	PGOMOU00000135892
mouse	ENSMUSG00000037166	Ppp1r14a	1	PGOMOU00000135244
mouse	ENSMUSG00000037197	Rbm17	2	PGOMOU00000137224,PGOMOU00000137820
mouse	ENSMUSG00000037221	Mospd3	1	PGOMOU00000130088
mouse	ENSMUSG00000037236	Matr3	1	PGOMOU00000131396
mouse	ENSMUSG00000037242	Clic4	2	PGOMOU00000124944,PGOMOU00000120320
mouse	ENSMUSG00000037257	Aagab	1	PGOMOU00000138289
mouse	ENSMUSG00000037262	Kin	1	PGOMOU00000132063
mouse	ENSMUSG00000037278	Tmem97	1	PGOMOU00000122683
mouse	ENSMUSG00000037296	Lsm1	1	PGOMOU00000123749
mouse	ENSMUSG00000037331	Larp1	1	PGOMOU00000131482
mouse	ENSMUSG00000037349	Nudt22	1	PGOMOU00000120224
mouse	ENSMUSG00000037475	Thoc2	1	PGOMOU00000127334
mouse	ENSMUSG00000037499	Nenf	1	PGOMOU00000138715
mouse	ENSMUSG00000037531	Mrpl47	3	PGOMOU00000122149,PGOMOU00000122184,PGOMOU00000137757
mouse	ENSMUSG00000037563	Rps16	9	PGOMOU00000254521,PGOMOU00000135580,PGOMOU00000254938,PGOMOU00000121434,PGOMOU00000121680,PGOMOU00000256054,PGOMOU00000129257,PGOMOU00000256251,PGOMOU00000256263
mouse	ENSMUSG00000037601	Nme1	1	PGOMOU00000130492
mouse	ENSMUSG00000037710	Cisd1	1	PGOMOU00000135455
mouse	ENSMUSG00000037722	Gnpnat1	2	PGOMOU00000134245,PGOMOU00000138688
mouse	ENSMUSG00000037725	Ckap2	1	PGOMOU00000255602
mouse	ENSMUSG00000037740	Mrps26	1	PGOMOU00000125107
mouse	ENSMUSG00000037742	Eef1a1	18	PGOMOU00000128076,PGOMOU00000134996,PGOMOU00000122481,PGOMOU00000134177,PGOMOU00000138764,PGOMOU00000138838,PGOMOU00000139007,PGOMOU00000125815,PGOMOU00000126174,PGOMOU00000126194,PGOMOU00000126488,PGOMOU00000121865,PGOMOU00000136572,PGOMOU00000127258,PGOMOU00000130017,PGOMOU00000138426,PGOMOU00000124341,PGOMOU00000254944
mouse	ENSMUSG00000037805	Rpl10a	6	PGOMOU00000130380,PGOMOU00000133209,PGOMOU00000134811,PGOMOU00000122749,PGOMOU00000134499,PGOMOU00000121331
mouse	ENSMUSG00000037894	H2afz	9	PGOMOU00000124989,PGOMOU00000130496,PGOMOU00000133927,PGOMOU00000136748,PGOMOU00000128968,PGOMOU00000130082,PGOMOU00000122998,PGOMOU00000123326,PGOMOU00000124594
mouse	ENSMUSG00000037935	Smarce1	5	PGOMOU00000130387,PGOMOU00000130515,PGOMOU00000135875,PGOMOU00000127458,PGOMOU00000131188
mouse	ENSMUSG00000037938	Chchd5	1	PGOMOU00000124620
mouse	ENSMUSG00000038028	9630033F20Rik	1	PGOMOU00000136575
mouse	ENSMUSG00000038064	Cldn22	1	PGOMOU00000138142
mouse	ENSMUSG00000038116	Phf20	1	PGOMOU00000129473
mouse	ENSMUSG00000038127	Ccdc50	1	PGOMOU00000136133
mouse	ENSMUSG00000038150	Ormdl3	1	PGOMOU00000136017
mouse	ENSMUSG00000038187	Btbd10	2	PGOMOU00000138427,PGOMOU00000124615
mouse	ENSMUSG00000038214	Bend3	1	PGOMOU00000126149
mouse	ENSMUSG00000038225	Ccdc111	1	PGOMOU00000139041
mouse	ENSMUSG00000038301	Snx10	2	PGOMOU00000137656,PGOMOU00000256427
mouse	ENSMUSG00000038311	2410017I17Rik	2	PGOMOU00000132431,PGOMOU00000132436
mouse	ENSMUSG00000038323	1700066M21Rik	1	PGOMOU00000123597
mouse	ENSMUSG00000038344	Txlng	1	PGOMOU00000127339
mouse	ENSMUSG00000038346	Zfp384	4	PGOMOU00000136567,PGOMOU00000138730,PGOMOU00000137444,PGOMOU00000131439
mouse	ENSMUSG00000038354	Ankrd35	1	PGOMOU00000122462
mouse	ENSMUSG00000038366	Lasp1	1	PGOMOU00000137864
mouse	ENSMUSG00000038374	Rbm8a	2	PGOMOU00000120400,PGOMOU00000255885
mouse	ENSMUSG00000038482	Tfdp1	2	PGOMOU00000126645,PGOMOU00000138384
mouse	ENSMUSG00000038489	Polr2l	2	PGOMOU00000136704,PGOMOU00000131622
mouse	ENSMUSG00000038500	Prr3	1	PGOMOU00000136963
mouse	ENSMUSG00000038506	Dcun1d2	1	PGOMOU00000121124
mouse	ENSMUSG00000038510	Rpf2	1	PGOMOU00000120210
mouse	ENSMUSG00000038522	AI317395	1	PGOMOU00000127617
mouse	ENSMUSG00000038525	Armc10	2	PGOMOU00000125056,PGOMOU00000133142
mouse	ENSMUSG00000038550	Gm129	2	PGOMOU00000127900,PGOMOU00000130666
mouse	ENSMUSG00000038612	Mcl1	1	PGOMOU00000137898
mouse	ENSMUSG00000038641	Akr1d1	1	PGOMOU00000138470
mouse	ENSMUSG00000038646	Fam103a1	1	PGOMOU00000129605
mouse	ENSMUSG00000038650	Rnh1	1	PGOMOU00000134455
mouse	ENSMUSG00000038690	Atp5j2	11	PGOMOU00000254458,PGOMOU00000254461,PGOMOU00000254491,PGOMOU00000255123,PGOMOU00000127734,PGOMOU00000135018,PGOMOU00000121227,PGOMOU00000120960,PGOMOU00000129228,PGOMOU00000138180,PGOMOU00000138446
mouse	ENSMUSG00000038717	Atp5l	15	PGOMOU00000135614,PGOMOU00000135731,PGOMOU00000133819,PGOMOU00000135549,PGOMOU00000135552,PGOMOU00000135760,PGOMOU00000254691,PGOMOU00000133963,PGOMOU00000122725,PGOMOU00000255010,PGOMOU00000255526,PGOMOU00000137676,PGOMOU00000137834,PGOMOU00000129781,PGOMOU00000123937
mouse	ENSMUSG00000038770	Kpna7	4	PGOMOU00000137187,PGOMOU00000129883,PGOMOU00000138686,PGOMOU00000138152
mouse	ENSMUSG00000038812	Trmt112	2	PGOMOU00000137454,PGOMOU00000125755
mouse	ENSMUSG00000038845	Phb	12	PGOMOU00000256450,PGOMOU00000135397,PGOMOU00000130259,PGOMOU00000137777,PGOMOU00000129861,PGOMOU00000123309,PGOMOU00000123346,PGOMOU00000123487,PGOMOU00000124301,PGOMOU00000124425,PGOMOU00000124480,PGOMOU00000124507
mouse	ENSMUSG00000038876	Rnf146	1	PGOMOU00000126464
mouse	ENSMUSG00000038943	Prc1	1	PGOMOU00000121183
mouse	ENSMUSG00000038965	Ube2l3	10	PGOMOU00000135507,PGOMOU00000130705,PGOMOU00000131831,PGOMOU00000131835,PGOMOU00000134132,PGOMOU00000120384,PGOMOU00000121166,PGOMOU00000127104,PGOMOU00000131252,PGOMOU00000123694
mouse	ENSMUSG00000038975	Rabggtb	2	PGOMOU00000131203,PGOMOU00000130952
mouse	ENSMUSG00000038990	Cables2	1	PGOMOU00000125025
mouse	ENSMUSG00000039001	Rps21	7	PGOMOU00000128165,PGOMOU00000134861,PGOMOU00000254829,PGOMOU00000122872,PGOMOU00000134299,PGOMOU00000139092,PGOMOU00000121332
mouse	ENSMUSG00000039016	Timm8b	2	PGOMOU00000125490,PGOMOU00000127092
mouse	ENSMUSG00000039105	Atp6v1g1	8	PGOMOU00000135379,PGOMOU00000130676,PGOMOU00000132382,PGOMOU00000126496,PGOMOU00000120159,PGOMOU00000137872,PGOMOU00000137902,PGOMOU00000138023
mouse	ENSMUSG00000039159	Ube2h	3	PGOMOU00000130321,PGOMOU00000130326,PGOMOU00000130834
mouse	ENSMUSG00000039168	Dap	1	PGOMOU00000136072
mouse	ENSMUSG00000039179	Tekt5	1	PGOMOU00000138839
mouse	ENSMUSG00000039197	Adk	1	PGOMOU00000135613
mouse	ENSMUSG00000039208	Metrnl	1	PGOMOU00000124819
mouse	ENSMUSG00000039209	Rpl39l	3	PGOMOU00000125472,PGOMOU00000134782,PGOMOU00000138370
mouse	ENSMUSG00000039221	Rpl22l1	6	PGOMOU00000134557,PGOMOU00000126848,PGOMOU00000136220,PGOMOU00000255754,PGOMOU00000137334,PGOMOU00000123235
mouse	ENSMUSG00000039242	B3galnt2	1	PGOMOU00000128500
mouse	ENSMUSG00000039449	Prpf18	1	PGOMOU00000134041
mouse	ENSMUSG00000039615	Stub1	1	PGOMOU00000127386
mouse	ENSMUSG00000039640	Mrpl12	2	PGOMOU00000255874,PGOMOU00000127246
mouse	ENSMUSG00000039671	Zmynd8	2	PGOMOU00000128765,PGOMOU00000129728
mouse	ENSMUSG00000039737	Prkrip1	1	PGOMOU00000136695
mouse	ENSMUSG00000039985	Fam60a	4	PGOMOU00000122809,PGOMOU00000132365,PGOMOU00000138117,PGOMOU00000254675
mouse	ENSMUSG00000040025	Ythdf2	2	PGOMOU00000124110,PGOMOU00000123241
mouse	ENSMUSG00000040043	Rbms2	1	PGOMOU00000122575
mouse	ENSMUSG00000040048	Ndufb10	1	PGOMOU00000127173
mouse	ENSMUSG00000040123	Zmym5	6	PGOMOU00000131488,PGOMOU00000131491,PGOMOU00000131494,PGOMOU00000131497,PGOMOU00000131500,PGOMOU00000131502
mouse	ENSMUSG00000040139	9430038I01Rik	1	PGOMOU00000124178
mouse	ENSMUSG00000040167	Ikzf5	1	PGOMOU00000131460
mouse	ENSMUSG00000040170	Fmo2	1	PGOMOU00000136574
mouse	ENSMUSG00000040204	2810417H13Rik	7	PGOMOU00000135216,PGOMOU00000130256,PGOMOU00000133132,PGOMOU00000134906,PGOMOU00000138742,PGOMOU00000136918,PGOMOU00000130036
mouse	ENSMUSG00000040242	Fgfr1op2	3	PGOMOU00000135680,PGOMOU00000131273,PGOMOU00000123415
mouse	ENSMUSG00000040263	Klhdc4	1	PGOMOU00000136923
mouse	ENSMUSG00000040331	Nsmce4a	1	PGOMOU00000254489
mouse	ENSMUSG00000040385	Ppp1ca	1	PGOMOU00000120432
mouse	ENSMUSG00000040430	Pitpnc1	1	PGOMOU00000126734
mouse	ENSMUSG00000040463	Mybbp1a	2	PGOMOU00000127972,PGOMOU00000126850
mouse	ENSMUSG00000040550	Otud6b	1	PGOMOU00000135984
mouse	ENSMUSG00000040562	Gstm2	1	PGOMOU00000134086
mouse	ENSMUSG00000040596	Pogk	1	PGOMOU00000127196
mouse	ENSMUSG00000040599	Mis12	1	PGOMOU00000135000
mouse	ENSMUSG00000040621	Gemin8	7	PGOMOU00000132164,PGOMOU00000137941,PGOMOU00000131367,PGOMOU00000123543,PGOMOU00000124575,PGOMOU00000254631,PGOMOU00000131293
mouse	ENSMUSG00000040681	Hmgn1	6	PGOMOU00000135459,PGOMOU00000124968,PGOMOU00000131997,PGOMOU00000120884,PGOMOU00000129991,PGOMOU00000123271
mouse	ENSMUSG00000040731	Eif4h	2	PGOMOU00000133769,PGOMOU00000123362
mouse	ENSMUSG00000040775	Gm9772	1	PGOMOU00000131900
mouse	ENSMUSG00000040782	Rfwd2	1	PGOMOU00000137375
mouse	ENSMUSG00000040824	Snrpd2	3	PGOMOU00000134988,PGOMOU00000120358,PGOMOU00000138014
mouse	ENSMUSG00000040843	Tiprl	3	PGOMOU00000127492,PGOMOU00000121118,PGOMOU00000255615
mouse	ENSMUSG00000040938	Slc16a11	1	PGOMOU00000254539
mouse	ENSMUSG00000040952	Rps19	15	PGOMOU00000127630,PGOMOU00000127662,PGOMOU00000127891,PGOMOU00000125801,PGOMOU00000121584,PGOMOU00000120568,PGOMOU00000121079,PGOMOU00000136317,PGOMOU00000255984,PGOMOU00000138146,PGOMOU00000124287,PGOMOU00000124288,PGOMOU00000122568,PGOMOU00000128985,PGOMOU00000131637
mouse	ENSMUSG00000041028	Ghitm	1	PGOMOU00000120928
mouse	ENSMUSG00000041084	Ostc	2	PGOMOU00000127694,PGOMOU00000139025
mouse	ENSMUSG00000041231	Ublcp1	1	PGOMOU00000135142
mouse	ENSMUSG00000041261	Car8	1	PGOMOU00000129816
mouse	ENSMUSG00000041319	Thoc6	1	PGOMOU00000131337
mouse	ENSMUSG00000041360	D19Bwg1357e	2	PGOMOU00000124940,PGOMOU00000123270
mouse	ENSMUSG00000041426	Hibch	1	PGOMOU00000126404
mouse	ENSMUSG00000041431	Ccnb1	5	PGOMOU00000133491,PGOMOU00000132292,PGOMOU00000136199,PGOMOU00000127440,PGOMOU00000129103
mouse	ENSMUSG00000041453	Rpl21	36	PGOMOU00000128276,PGOMOU00000128285,PGOMOU00000135121,PGOMOU00000135225,PGOMOU00000135322,PGOMOU00000254647,PGOMOU00000130867,PGOMOU00000131012,PGOMOU00000133259,PGOMOU00000133902,PGOMOU00000131825,PGOMOU00000138753,PGOMOU00000126345,PGOMOU00000121350,PGOMOU00000121576,PGOMOU00000121601,PGOMOU00000121691,PGOMOU00000121889,PGOMOU00000121931,PGOMOU00000122236,PGOMOU00000120222,PGOMOU00000120634,PGO…
mouse	ENSMUSG00000041459	Tardbp	1	PGOMOU00000255198
mouse	ENSMUSG00000041560	Gltscr2	1	PGOMOU00000125766
mouse	ENSMUSG00000041629	D11Wsu99e	1	PGOMOU00000135251
mouse	ENSMUSG00000041633	Kctd12b	1	PGOMOU00000133216
mouse	ENSMUSG00000041697	Cox6a1	1	PGOMOU00000138934
mouse	ENSMUSG00000041762	Gpr155	3	PGOMOU00000255142,PGOMOU00000135893,PGOMOU00000131636
mouse	ENSMUSG00000041777	Cir1	3	PGOMOU00000121480,PGOMOU00000127152,PGOMOU00000131453
mouse	ENSMUSG00000041841	Rpl37	27	PGOMOU00000133958,PGOMOU00000134821,PGOMOU00000134895,PGOMOU00000132396,PGOMOU00000134423,PGOMOU00000134474,PGOMOU00000138945,PGOMOU00000125948,PGOMOU00000121493,PGOMOU00000122243,PGOMOU00000136237,PGOMOU00000136427,PGOMOU00000136643,PGOMOU00000127136,PGOMOU00000127209,PGOMOU00000137157,PGOMOU00000137492,PGOMOU00000131320,PGOMOU00000138162,PGOMOU00000138165,PGOMOU00000138278,PGOMOU00000138281,PGO…
mouse	ENSMUSG00000041881	Ndufa7	2	PGOMOU00000122425,PGOMOU00000130122
mouse	ENSMUSG00000041912	Tdrkh	1	PGOMOU00000135551
mouse	ENSMUSG00000041915	Ammecr1l	1	PGOMOU00000126753
mouse	ENSMUSG00000041959	S100a10	1	PGOMOU00000137407
mouse	ENSMUSG00000042043	Tbca	1	PGOMOU00000137163
mouse	ENSMUSG00000042063	Zfp386	1	PGOMOU00000120799
mouse	ENSMUSG00000042079	Hnrnpf	5	PGOMOU00000135496,PGOMOU00000130174,PGOMOU00000138736,PGOMOU00000135990,PGOMOU00000123132
mouse	ENSMUSG00000042097	Zfp239	1	PGOMOU00000128783
mouse	ENSMUSG00000042111	Ccdc115	2	PGOMOU00000126883,PGOMOU00000255841
mouse	ENSMUSG00000042167	Papd4	1	PGOMOU00000127180
mouse	ENSMUSG00000042363	1110067D22Rik	1	PGOMOU00000129854
mouse	ENSMUSG00000042396	Rbm7	2	PGOMOU00000135357,PGOMOU00000131627
mouse	ENSMUSG00000042460	C1galt1	1	PGOMOU00000135890
mouse	ENSMUSG00000042462	Dctpp1	2	PGOMOU00000121529,PGOMOU00000138576
mouse	ENSMUSG00000042520	Ubap2l	1	PGOMOU00000125243
mouse	ENSMUSG00000042660	Wdr55	1	PGOMOU00000121376
mouse	ENSMUSG00000042670	Immp1l	1	PGOMOU00000128231
mouse	ENSMUSG00000042682	Selk	6	PGOMOU00000135181,PGOMOU00000130371,PGOMOU00000130874,PGOMOU00000130881,PGOMOU00000138804,PGOMOU00000124263
mouse	ENSMUSG00000042712	Wbp5	1	PGOMOU00000120164
mouse	ENSMUSG00000042808	Gpx2	2	PGOMOU00000256236,PGOMOU00000256503
mouse	ENSMUSG00000042814	Mcts2	1	PGOMOU00000134589
mouse	ENSMUSG00000042842	Serpinb6b	1	PGOMOU00000131184
mouse	ENSMUSG00000042848	Vmn1r226	3	PGOMOU00000132353,PGOMOU00000132356,PGOMOU00000132357
mouse	ENSMUSG00000042888	1700110M21Rik	2	PGOMOU00000124646,PGOMOU00000121948
mouse	ENSMUSG00000042901	Aida	3	PGOMOU00000135143,PGOMOU00000134880,PGOMOU00000121952
mouse	ENSMUSG00000043004	Gng2	1	PGOMOU00000135908
mouse	ENSMUSG00000043091	Tuba1c	5	PGOMOU00000125247,PGOMOU00000133837,PGOMOU00000134340,PGOMOU00000126816,PGOMOU00000122211
mouse	ENSMUSG00000043119	Olfr448	1	PGOMOU00000137563
mouse	ENSMUSG00000043252	Tmem64	1	PGOMOU00000126752
mouse	ENSMUSG00000043262	Uevld	1	PGOMOU00000125681
mouse	ENSMUSG00000043274	Olfr1123	1	PGOMOU00000121991
mouse	ENSMUSG00000043284	Tmem11	1	PGOMOU00000125116
mouse	ENSMUSG00000043308	Vmn1r75	1	PGOMOU00000129444
mouse	ENSMUSG00000043314	Olfr30	1	PGOMOU00000135295
mouse	ENSMUSG00000043333	Rhbdl2	1	PGOMOU00000134280
mouse	ENSMUSG00000043354	Olfr577	2	PGOMOU00000129985,PGOMOU00000129987
mouse	ENSMUSG00000043361	Vmn1r28	2	PGOMOU00000137030,PGOMOU00000137040
mouse	ENSMUSG00000043715	Olfr1326-ps1	1	PGOMOU00000255876
mouse	ENSMUSG00000043716	Rpl7	4	PGOMOU00000126349,PGOMOU00000123929,PGOMOU00000124467,PGOMOU00000124571
mouse	ENSMUSG00000043866	Taf10	1	PGOMOU00000133723
mouse	ENSMUSG00000043897	Vmn2r2	1	PGOMOU00000120893
mouse	ENSMUSG00000043948	Olfr691	1	PGOMOU00000129995
mouse	ENSMUSG00000043962	Thrap3	5	PGOMOU00000125535,PGOMOU00000129842,PGOMOU00000123114,PGOMOU00000124593,PGOMOU00000136909
mouse	ENSMUSG00000044065	Gm9788	8	PGOMOU00000133207,PGOMOU00000122349,PGOMOU00000134089,PGOMOU00000126954,PGOMOU00000121789,PGOMOU00000120677,PGOMOU00000129823,PGOMOU00000138153
mouse	ENSMUSG00000044081	4930441O14Rik	1	PGOMOU00000130934
mouse	ENSMUSG00000044177	Wfikkn2	1	PGOMOU00000135428
mouse	ENSMUSG00000044248	Vmn1r45	2	PGOMOU00000137796,PGOMOU00000137799
mouse	ENSMUSG00000044250	Fam113b	1	PGOMOU00000126620
mouse	ENSMUSG00000044306	4930500M09Rik	1	PGOMOU00000255117
mouse	ENSMUSG00000044309	Apol7c	1	PGOMOU00000135041
mouse	ENSMUSG00000044330	Gm9790	1	PGOMOU00000124247
mouse	ENSMUSG00000044350	9030625A04Rik	1	PGOMOU00000129215
mouse	ENSMUSG00000044359	P2ry4	1	PGOMOU00000120355
mouse	ENSMUSG00000044405	Adig	1	PGOMOU00000255213
mouse	ENSMUSG00000044408	1110002B05Rik	1	PGOMOU00000125430
mouse	ENSMUSG00000044424	Gm9493	1	PGOMOU00000136221
mouse	ENSMUSG00000044457	Gm4776	10	PGOMOU00000127770,PGOMOU00000127775,PGOMOU00000127778,PGOMOU00000128189,PGOMOU00000128194,PGOMOU00000128195,PGOMOU00000128198,PGOMOU00000128199,PGOMOU00000128203,PGOMOU00000125900
mouse	ENSMUSG00000044501	Zfp758	1	PGOMOU00000254869
mouse	ENSMUSG00000044502	Bod1	4	PGOMOU00000122670,PGOMOU00000136291,PGOMOU00000136310,PGOMOU00000123393
mouse	ENSMUSG00000044533	Rps2	95	PGOMOU00000127874,PGOMOU00000127932,PGOMOU00000135201,PGOMOU00000135589,PGOMOU00000135640,PGOMOU00000135755,PGOMOU00000124825,PGOMOU00000124847,PGOMOU00000125434,PGOMOU00000125451,PGOMOU00000125528,PGOMOU00000130150,PGOMOU00000130509,PGOMOU00000133107,PGOMOU00000133264,PGOMOU00000133783,PGOMOU00000133820,PGOMOU00000133846,PGOMOU00000134752,PGOMOU00000134807,PGOMOU00000122374,PGOMOU00000132398,PGO…
mouse	ENSMUSG00000044573	Acp1	10	PGOMOU00000135667,PGOMOU00000130989,PGOMOU00000126019,PGOMOU00000120772,PGOMOU00000120820,PGOMOU00000130362,PGOMOU00000132895,PGOMOU00000133932,PGOMOU00000134452,PGOMOU00000120681
mouse	ENSMUSG00000044581	4932415D10Rik	3	PGOMOU00000255556,PGOMOU00000127106,PGOMOU00000127124
mouse	ENSMUSG00000044595	Dnd1	1	PGOMOU00000127076
mouse	ENSMUSG00000044597	Mycs	1	PGOMOU00000138697
mouse	ENSMUSG00000044600	9130011J15Rik	1	PGOMOU00000125999
mouse	ENSMUSG00000044624	Gm4922	2	PGOMOU00000127966,PGOMOU00000122350
mouse	ENSMUSG00000044627	Swi5	2	PGOMOU00000125109,PGOMOU00000133704
mouse	ENSMUSG00000044792	Isca1	1	PGOMOU00000126823
mouse	ENSMUSG00000044811	AF251705	1	PGOMOU00000135486
mouse	ENSMUSG00000044894	Uqcrq	1	PGOMOU00000126169
mouse	ENSMUSG00000044949	Ubtd2	1	PGOMOU00000138668
mouse	ENSMUSG00000045128	Rpl18a	14	PGOMOU00000128289,PGOMOU00000124632,PGOMOU00000124886,PGOMOU00000124978,PGOMOU00000134959,PGOMOU00000131777,PGOMOU00000126592,PGOMOU00000121030,PGOMOU00000127459,PGOMOU00000128829,PGOMOU00000129747,PGOMOU00000131143,PGOMOU00000131699,PGOMOU00000124284
mouse	ENSMUSG00000045160	Bola3	1	PGOMOU00000136824
mouse	ENSMUSG00000045237	1110012L19Rik	1	PGOMOU00000127802
mouse	ENSMUSG00000045330	4933402E13Rik	3	PGOMOU00000124069,PGOMOU00000124081,PGOMOU00000124091
mouse	ENSMUSG00000045340	Vmn1r70	1	PGOMOU00000129406
mouse	ENSMUSG00000045411	2410002F23Rik	3	PGOMOU00000121643,PGOMOU00000120630,PGOMOU00000136342
mouse	ENSMUSG00000045427	Hnrnph2	1	PGOMOU00000120686
mouse	ENSMUSG00000045455	Gm9797	1	PGOMOU00000255447
mouse	ENSMUSG00000045662	4921515J06Rik	1	PGOMOU00000133053
mouse	ENSMUSG00000045671	Spred2	1	PGOMOU00000123989
mouse	ENSMUSG00000045679	Pqlc3	2	PGOMOU00000135012,PGOMOU00000137345
mouse	ENSMUSG00000045713	Vmn1r76	1	PGOMOU00000128493
mouse	ENSMUSG00000045780	Olfr624	1	PGOMOU00000129131
mouse	ENSMUSG00000045854	Lyrm2	2	PGOMOU00000135273,PGOMOU00000126100
mouse	ENSMUSG00000045868	Gvin1	1	PGOMOU00000129168
mouse	ENSMUSG00000045973	Mcart1	1	PGOMOU00000256243
mouse	ENSMUSG00000045996	Polr2k	5	PGOMOU00000135752,PGOMOU00000125475,PGOMOU00000134160,PGOMOU00000126347,PGOMOU00000138728
mouse	ENSMUSG00000046076	Olfr998	1	PGOMOU00000121968
mouse	ENSMUSG00000046130	Vmn1r184	3	PGOMOU00000128450,PGOMOU00000128458,PGOMOU00000129598
mouse	ENSMUSG00000046133	C130073F10Rik	2	PGOMOU00000126875,PGOMOU00000121758
mouse	ENSMUSG00000046262	C87977	1	PGOMOU00000126536
mouse	ENSMUSG00000046323	Dppa3	7	PGOMOU00000133575,PGOMOU00000133592,PGOMOU00000134287,PGOMOU00000139093,PGOMOU00000122119,PGOMOU00000136243,PGOMOU00000130548
mouse	ENSMUSG00000046330	Rpl37a	24	PGOMOU00000128150,PGOMOU00000128166,PGOMOU00000128226,PGOMOU00000135355,PGOMOU00000135446,PGOMOU00000135576,PGOMOU00000130215,PGOMOU00000133141,PGOMOU00000134204,PGOMOU00000126275,PGOMOU00000126738,PGOMOU00000121497,PGOMOU00000121509,PGOMOU00000122046,PGOMOU00000122162,PGOMOU00000122235,PGOMOU00000136448,PGOMOU00000129053,PGOMOU00000130066,PGOMOU00000131574,PGOMOU00000138149,PGOMOU00000138287,PGO…
mouse	ENSMUSG00000046402	Rbp1	1	PGOMOU00000124945
mouse	ENSMUSG00000046410	Kcnk6	1	PGOMOU00000131845
mouse	ENSMUSG00000046434	Hnrnpa1	16	PGOMOU00000132596,PGOMOU00000128268,PGOMOU00000124876,PGOMOU00000130469,PGOMOU00000135043,PGOMOU00000122833,PGOMOU00000139049,PGOMOU00000125932,PGOMOU00000126043,PGOMOU00000121600,PGOMOU00000121770,PGOMOU00000121811,PGOMOU00000136442,PGOMOU00000136845,PGOMOU00000124488,PGOMOU00000124616
mouse	ENSMUSG00000046443	Vmn1r79	11	PGOMOU00000122315,PGOMOU00000122603,PGOMOU00000133975,PGOMOU00000133976,PGOMOU00000135820,PGOMOU00000255419,PGOMOU00000136835,PGOMOU00000136838,PGOMOU00000128503,PGOMOU00000129443,PGOMOU00000129445
mouse	ENSMUSG00000046455	Olfr905	1	PGOMOU00000138111
mouse	ENSMUSG00000046474	Krtap4-16	2	PGOMOU00000127746,PGOMOU00000128153
mouse	ENSMUSG00000046493	Olfr1352	1	PGOMOU00000138044
mouse	ENSMUSG00000046573	Lyrm4	1	PGOMOU00000136614
mouse	ENSMUSG00000046618	Olfml2a	1	PGOMOU00000134798
mouse	ENSMUSG00000046722	Cdc42se1	1	PGOMOU00000138234
mouse	ENSMUSG00000046792	Zfp787	2	PGOMOU00000128640,PGOMOU00000129581
mouse	ENSMUSG00000046805	Mpeg1	1	PGOMOU00000138972
mouse	ENSMUSG00000046862	Pramef8	1	PGOMOU00000254596
mouse	ENSMUSG00000046865	Fbl	8	PGOMOU00000135198,PGOMOU00000130582,PGOMOU00000134983,PGOMOU00000131789,PGOMOU00000131792,PGOMOU00000132254,PGOMOU00000132522,PGOMOU00000134334
mouse	ENSMUSG00000046942	Mageb16	1	PGOMOU00000123657
mouse	ENSMUSG00000046975	Olfr1020	1	PGOMOU00000121972
mouse	ENSMUSG00000047031	Vmn1r68	2	PGOMOU00000128455,PGOMOU00000128456
mouse	ENSMUSG00000047033	Pcdhb15	1	PGOMOU00000134389
mouse	ENSMUSG00000047039	Olfr1151	1	PGOMOU00000121989
mouse	ENSMUSG00000047044	D030056L22Rik	3	PGOMOU00000125779,PGOMOU00000126890,PGOMOU00000124150
mouse	ENSMUSG00000047100	Olfr1437	1	PGOMOU00000138785
mouse	ENSMUSG00000047104	Pbp2	1	PGOMOU00000124837
mouse	ENSMUSG00000047139	Cd24a	1	PGOMOU00000133960
mouse	ENSMUSG00000047187	Rab2a	1	PGOMOU00000255594
mouse	ENSMUSG00000047203	Vmn1r54	2	PGOMOU00000126354,PGOMOU00000137797
mouse	ENSMUSG00000047215	Rpl9	36	PGOMOU00000135218,PGOMOU00000135402,PGOMOU00000135618,PGOMOU00000135639,PGOMOU00000135805,PGOMOU00000125560,PGOMOU00000130630,PGOMOU00000132888,PGOMOU00000122443,PGOMOU00000122621,PGOMOU00000132443,PGOMOU00000126142,PGOMOU00000126336,PGOMOU00000121370,PGOMOU00000121658,PGOMOU00000136152,PGOMOU00000136670,PGOMOU00000127187,PGOMOU00000127284,PGOMOU00000138231,PGOMOU00000138277,PGOMOU00000138478,PGO…
mouse	ENSMUSG00000047222	Ear11	4	PGOMOU00000133006,PGOMOU00000133063,PGOMOU00000133673,PGOMOU00000133736
mouse	ENSMUSG00000047281	Sfn	2	PGOMOU00000129095,PGOMOU00000131645
mouse	ENSMUSG00000047352	Olfr976	1	PGOMOU00000138129
mouse	ENSMUSG00000047370	Gm7367	2	PGOMOU00000126409,PGOMOU00000138283
mouse	ENSMUSG00000047407	Tgif1	1	PGOMOU00000255237
mouse	ENSMUSG00000047409	Ctdspl	1	PGOMOU00000128327
mouse	ENSMUSG00000047412	Zbtb44	1	PGOMOU00000130504
mouse	ENSMUSG00000047417	Rexo1	3	PGOMOU00000125019,PGOMOU00000125578,PGOMOU00000125586
mouse	ENSMUSG00000047446	Arl4a	2	PGOMOU00000132437,PGOMOU00000138077
mouse	ENSMUSG00000047459	Dynlrb1	1	PGOMOU00000120453
mouse	ENSMUSG00000047501	Cldn4	1	PGOMOU00000255854
mouse	ENSMUSG00000047508	Mbd3l2	1	PGOMOU00000123147
mouse	ENSMUSG00000047514	Tspyl1	1	PGOMOU00000124922
mouse	ENSMUSG00000047613	A430005L14Rik	2	PGOMOU00000255128,PGOMOU00000254533
mouse	ENSMUSG00000047675	Rps8	19	PGOMOU00000128062,PGOMOU00000125549,PGOMOU00000131085,PGOMOU00000133559,PGOMOU00000133793,PGOMOU00000134061,PGOMOU00000134325,PGOMOU00000126302,PGOMOU00000126814,PGOMOU00000126949,PGOMOU00000122293,PGOMOU00000122297,PGOMOU00000137193,PGOMOU00000137239,PGOMOU00000137601,PGOMOU00000129969,PGOMOU00000124416,PGOMOU00000134361,PGOMOU00000128769
mouse	ENSMUSG00000047676	Rpsa-ps10	5	PGOMOU00000128091,PGOMOU00000124799,PGOMOU00000132160,PGOMOU00000123872,PGOMOU00000124071
mouse	ENSMUSG00000047714	Ppp1r2	2	PGOMOU00000137801,PGOMOU00000138185
mouse	ENSMUSG00000047721	Bola2	1	PGOMOU00000128033
mouse	ENSMUSG00000047731	D19Wsu162e	1	PGOMOU00000123816
mouse	ENSMUSG00000047824	Pygo2	1	PGOMOU00000135538
mouse	ENSMUSG00000047844	Bex4	1	PGOMOU00000126254
mouse	ENSMUSG00000047889	Serpinb6d	1	PGOMOU00000133906
mouse	ENSMUSG00000047945	Marcksl1	2	PGOMOU00000134832,PGOMOU00000123439
mouse	ENSMUSG00000047977	D930020E02Rik	1	PGOMOU00000135485
mouse	ENSMUSG00000047989	Ino80c	2	PGOMOU00000134745,PGOMOU00000135042
mouse	ENSMUSG00000048039	Isg20l2	1	PGOMOU00000137342
mouse	ENSMUSG00000048076	Arf1	3	PGOMOU00000130196,PGOMOU00000134427,PGOMOU00000134523
mouse	ENSMUSG00000048100	Taf13	2	PGOMOU00000133038,PGOMOU00000134924
mouse	ENSMUSG00000048109	Rbm15	1	PGOMOU00000138339
mouse	ENSMUSG00000048197	Olfr1153	1	PGOMOU00000121437
mouse	ENSMUSG00000048206	Dnajb8	1	PGOMOU00000137437
mouse	ENSMUSG00000048222	Mfap1b	4	PGOMOU00000130618,PGOMOU00000136484,PGOMOU00000136676,PGOMOU00000255539
mouse	ENSMUSG00000048280	Zfp738	1	PGOMOU00000254665
mouse	ENSMUSG00000048285	Frmd6	1	PGOMOU00000127795
mouse	ENSMUSG00000048299	Olfr148	1	PGOMOU00000138127
mouse	ENSMUSG00000048429	1810026J23Rik	1	PGOMOU00000138236
mouse	ENSMUSG00000048495	1110034B05Rik	1	PGOMOU00000133832
mouse	ENSMUSG00000048501	Olfr938	1	PGOMOU00000138126
mouse	ENSMUSG00000048626	Klf17	1	PGOMOU00000123852
mouse	ENSMUSG00000048668	5930416I19Rik	1	PGOMOU00000124898
mouse	ENSMUSG00000048704	Rbm31y	1	PGOMOU00000124417
mouse	ENSMUSG00000048758	Rpl29	102	PGOMOU00000254440,PGOMOU00000127810,PGOMOU00000254487,PGOMOU00000128146,PGOMOU00000128296,PGOMOU00000128308,PGOMOU00000135482,PGOMOU00000135629,PGOMOU00000135701,PGOMOU00000135725,PGOMOU00000135757,PGOMOU00000124894,PGOMOU00000125068,PGOMOU00000125081,PGOMOU00000125446,PGOMOU00000125481,PGOMOU00000125640,PGOMOU00000130202,PGOMOU00000130203,PGOMOU00000130552,PGOMOU00000130609,PGOMOU00000132838,PGO…
mouse	ENSMUSG00000048830	2310057N15Rik	3	PGOMOU00000122586,PGOMOU00000122874,PGOMOU00000122875
mouse	ENSMUSG00000048910	2810453I06Rik	6	PGOMOU00000130937,PGOMOU00000136514,PGOMOU00000255761,PGOMOU00000255766,PGOMOU00000124144,PGOMOU00000124431
mouse	ENSMUSG00000048930	Tada3	2	PGOMOU00000121746,PGOMOU00000122251
mouse	ENSMUSG00000048970	C1galt1c1	1	PGOMOU00000127191
mouse	ENSMUSG00000049015	Olfr1467	3	PGOMOU00000138793,PGOMOU00000138977,PGOMOU00000138978
mouse	ENSMUSG00000049047	Armcx3	2	PGOMOU00000132085,PGOMOU00000129245
mouse	ENSMUSG00000049062	Gm9244	8	PGOMOU00000128755,PGOMOU00000128757,PGOMOU00000128759,PGOMOU00000128761,PGOMOU00000129716,PGOMOU00000129721,PGOMOU00000129726,PGOMOU00000123578
mouse	ENSMUSG00000049217	Olfr788	1	PGOMOU00000128320
mouse	ENSMUSG00000049246	Hspe1-ps2	6	PGOMOU00000125552,PGOMOU00000130805,PGOMOU00000121935,PGOMOU00000136101,PGOMOU00000129203,PGOMOU00000123296
mouse	ENSMUSG00000049247	Rpl37-ps1	1	PGOMOU00000136673
mouse	ENSMUSG00000049249	Gm5316	2	PGOMOU00000122661,PGOMOU00000131833
mouse	ENSMUSG00000049315	Olfr348	1	PGOMOU00000121833
mouse	ENSMUSG00000049327	Setd8	3	PGOMOU00000122726,PGOMOU00000124174,PGOMOU00000135717
mouse	ENSMUSG00000049372	Olfr1183	1	PGOMOU00000121999
mouse	ENSMUSG00000049382	Krt8	3	PGOMOU00000126339,PGOMOU00000120919,PGOMOU00000129573
mouse	ENSMUSG00000049422	Chchd10	1	PGOMOU00000138060
mouse	ENSMUSG00000049489	Fam58b	3	PGOMOU00000131514,PGOMOU00000131540,PGOMOU00000131542
mouse	ENSMUSG00000049517	Rps23	14	PGOMOU00000135489,PGOMOU00000124984,PGOMOU00000124995,PGOMOU00000125276,PGOMOU00000126582,PGOMOU00000126585,PGOMOU00000121095,PGOMOU00000135856,PGOMOU00000255820,PGOMOU00000136942,PGOMOU00000137433,PGOMOU00000137557,PGOMOU00000131755,PGOMOU00000123178
mouse	ENSMUSG00000049528	Olfr429	2	PGOMOU00000126936,PGOMOU00000128976
mouse	ENSMUSG00000049546	4930474N05Rik	1	PGOMOU00000134606
mouse	ENSMUSG00000049588	Ccdc69	1	PGOMOU00000125438
mouse	ENSMUSG00000049672	Zfp161	6	PGOMOU00000122709,PGOMOU00000122944,PGOMOU00000122945,PGOMOU00000123818,PGOMOU00000123819,PGOMOU00000123820
mouse	ENSMUSG00000049721	Gal3st1	1	PGOMOU00000139056
mouse	ENSMUSG00000049751	Rpl36al	24	PGOMOU00000127759,PGOMOU00000135515,PGOMOU00000124628,PGOMOU00000124812,PGOMOU00000125547,PGOMOU00000130478,PGOMOU00000138870,PGOMOU00000139076,PGOMOU00000126947,PGOMOU00000121756,PGOMOU00000121957,PGOMOU00000120747,PGOMOU00000120896,PGOMOU00000121133,PGOMOU00000136230,PGOMOU00000136731,PGOMOU00000255910,PGOMOU00000128973,PGOMOU00000129099,PGOMOU00000129463,PGOMOU00000129857,PGOMOU00000130090,PGO…
mouse	ENSMUSG00000049764	Zfp280b	1	PGOMOU00000138752
mouse	ENSMUSG00000049830	Gm9839	2	PGOMOU00000125051,PGOMOU00000122754
mouse	ENSMUSG00000049881	2810025M15Rik	1	PGOMOU00000126276
mouse	ENSMUSG00000049894	Olfr808	3	PGOMOU00000128321,PGOMOU00000128322,PGOMOU00000128334
mouse	ENSMUSG00000049957	Ccdc137	1	PGOMOU00000127632
mouse	ENSMUSG00000049960	Mrps16	5	PGOMOU00000135656,PGOMOU00000122219,PGOMOU00000120475,PGOMOU00000136363,PGOMOU00000138170
mouse	ENSMUSG00000049969	Plekhf2	1	PGOMOU00000133613
mouse	ENSMUSG00000050071	Bex1	1	PGOMOU00000138684
mouse	ENSMUSG00000050174	Nudt6	1	PGOMOU00000126008
mouse	ENSMUSG00000050213	Snip1	3	PGOMOU00000135789,PGOMOU00000124900,PGOMOU00000128966
mouse	ENSMUSG00000050266	Olfr690	1	PGOMOU00000129139
mouse	ENSMUSG00000050343	Olfr1378	1	PGOMOU00000135631
mouse	ENSMUSG00000050425	Mrgprb2	2	PGOMOU00000128890,PGOMOU00000129795
mouse	ENSMUSG00000050552	0910001L09Rik	1	PGOMOU00000124539
mouse	ENSMUSG00000050556	Kcnb1	1	PGOMOU00000126435
mouse	ENSMUSG00000050603	Olfr1008	1	PGOMOU00000121412
mouse	ENSMUSG00000050621	Gm9846	10	PGOMOU00000135676,PGOMOU00000124803,PGOMOU00000134348,PGOMOU00000136256,PGOMOU00000137022,PGOMOU00000137237,PGOMOU00000129746,PGOMOU00000131211,PGOMOU00000138587,PGOMOU00000123944
mouse	ENSMUSG00000050627	Gpd1l	2	PGOMOU00000134994,PGOMOU00000123547
mouse	ENSMUSG00000050704	2310061N02Rik	1	PGOMOU00000254840
mouse	ENSMUSG00000050766	Ear14	4	PGOMOU00000133003,PGOMOU00000133005,PGOMOU00000133675,PGOMOU00000133740
mouse	ENSMUSG00000050856	Atp5k	2	PGOMOU00000121692,PGOMOU00000131694
mouse	ENSMUSG00000050870	Mrgprb8	1	PGOMOU00000129793
mouse	ENSMUSG00000050982	Apol10a	2	PGOMOU00000134746,PGOMOU00000134747
mouse	ENSMUSG00000050996	Cetn1	3	PGOMOU00000135499,PGOMOU00000124878,PGOMOU00000137264
mouse	ENSMUSG00000051003	Olfr161	2	PGOMOU00000122613,PGOMOU00000122614
mouse	ENSMUSG00000051007	Pddc1	1	PGOMOU00000121342
mouse	ENSMUSG00000051176	Zfp42	1	PGOMOU00000134804
mouse	ENSMUSG00000051223	Bzw1	4	PGOMOU00000135785,PGOMOU00000130670,PGOMOU00000136157,PGOMOU00000138511
mouse	ENSMUSG00000051234	Rnf7	3	PGOMOU00000125793,PGOMOU00000126403,PGOMOU00000135933
mouse	ENSMUSG00000051238	2310047B19Rik	1	PGOMOU00000122049
mouse	ENSMUSG00000051255	Gm6563	1	PGOMOU00000124357
mouse	ENSMUSG00000051256	Jagn1	1	PGOMOU00000124207
mouse	ENSMUSG00000051285	Pcmtd1	1	PGOMOU00000122645
mouse	ENSMUSG00000051343	Rab11fip5	1	PGOMOU00000138011
mouse	ENSMUSG00000051359	Ncald	3	PGOMOU00000254588,PGOMOU00000254621,PGOMOU00000254623
mouse	ENSMUSG00000051378	Kif18b	1	PGOMOU00000124328
mouse	ENSMUSG00000051391	Ywhag	1	PGOMOU00000121024
mouse	ENSMUSG00000051396	Hspa14	1	PGOMOU00000255044
mouse	ENSMUSG00000051412	Vamp7	1	PGOMOU00000121693
mouse	ENSMUSG00000051457	Spn	1	PGOMOU00000134795
mouse	ENSMUSG00000051528	Olfr424	2	PGOMOU00000126938,PGOMOU00000126939
mouse	ENSMUSG00000051579	Tceal8	1	PGOMOU00000138559
mouse	ENSMUSG00000051591	Olfr697	1	PGOMOU00000129171
mouse	ENSMUSG00000051611	Olfr112	3	PGOMOU00000130901,PGOMOU00000132018,PGOMOU00000132452
mouse	ENSMUSG00000051652	Lrrc3	1	PGOMOU00000135764
mouse	ENSMUSG00000051723	Gm9858	7	PGOMOU00000125419,PGOMOU00000134750,PGOMOU00000135055,PGOMOU00000134104,PGOMOU00000255025,PGOMOU00000256237,PGOMOU00000131746
mouse	ENSMUSG00000051729	Gm5087	5	PGOMOU00000125093,PGOMOU00000122516,PGOMOU00000132028,PGOMOU00000120922,PGOMOU00000124413
mouse	ENSMUSG00000051853	Arf3	1	PGOMOU00000130711
mouse	ENSMUSG00000052033	Pfdn4	1	PGOMOU00000137809
mouse	ENSMUSG00000052102	Gnpda1	2	PGOMOU00000134224,PGOMOU00000255916
mouse	ENSMUSG00000052144	Ppp4r2	1	PGOMOU00000124146
mouse	ENSMUSG00000052146	Rps10	16	PGOMOU00000135628,PGOMOU00000125470,PGOMOU00000130811,PGOMOU00000139074,PGOMOU00000122057,PGOMOU00000121080,PGOMOU00000121126,PGOMOU00000255911,PGOMOU00000127108,PGOMOU00000137951,PGOMOU00000133176,PGOMOU00000135091,PGOMOU00000122856,PGOMOU00000135826,PGOMOU00000136873,PGOMOU00000123311
mouse	ENSMUSG00000052270	Fpr2	1	PGOMOU00000132303
mouse	ENSMUSG00000052293	Taf9	5	PGOMOU00000133229,PGOMOU00000134593,PGOMOU00000138734,PGOMOU00000120506,PGOMOU00000137277
mouse	ENSMUSG00000052310	Slc39a1	1	PGOMOU00000121821
mouse	ENSMUSG00000052337	Immt	1	PGOMOU00000126851
mouse	ENSMUSG00000052397	Ezr	1	PGOMOU00000131452
mouse	ENSMUSG00000052406	Rexo4	2	PGOMOU00000130810,PGOMOU00000121608
mouse	ENSMUSG00000052429	Prmt1	2	PGOMOU00000126443,PGOMOU00000135672
mouse	ENSMUSG00000052456	Asna1	1	PGOMOU00000129496
mouse	ENSMUSG00000052459	Atp6v1a	1	PGOMOU00000130987
mouse	ENSMUSG00000052537	Olfr198	1	PGOMOU00000122524
mouse	ENSMUSG00000052560	Cpne8	1	PGOMOU00000131552
mouse	ENSMUSG00000052681	Rap1b	1	PGOMOU00000135071
mouse	ENSMUSG00000052926	Rnaseh2a	1	PGOMOU00000254847
mouse	ENSMUSG00000052962	Mrpl35	2	PGOMOU00000134159,PGOMOU00000131186
mouse	ENSMUSG00000053119	Chmp3	2	PGOMOU00000134288,PGOMOU00000126504
mouse	ENSMUSG00000053128	Rnf26	2	PGOMOU00000133139,PGOMOU00000124265
mouse	ENSMUSG00000053164	Gpr21	1	PGOMOU00000126280
mouse	ENSMUSG00000053199	Arhgap20	1	PGOMOU00000130288
mouse	ENSMUSG00000053205	Styx	1	PGOMOU00000130022
mouse	ENSMUSG00000053206	1700047G07Rik	4	PGOMOU00000125513,PGOMOU00000133543,PGOMOU00000134863,PGOMOU00000126460
mouse	ENSMUSG00000053228	Ceacam3	1	PGOMOU00000129502
mouse	ENSMUSG00000053289	Ddx10	1	PGOMOU00000131600
mouse	ENSMUSG00000053317	Sec61b	2	PGOMOU00000254673,PGOMOU00000255773
mouse	ENSMUSG00000053398	Phgdh	16	PGOMOU00000128012,PGOMOU00000130822,PGOMOU00000133893,PGOMOU00000134590,PGOMOU00000134378,PGOMOU00000121425,PGOMOU00000121796,PGOMOU00000120894,PGOMOU00000128784,PGOMOU00000129298,PGOMOU00000130095,PGOMOU00000131115,PGOMOU00000131148,PGOMOU00000131305,PGOMOU00000123079,PGOMOU00000123091
mouse	ENSMUSG00000053553	3110082I17Rik	1	PGOMOU00000138662
mouse	ENSMUSG00000053559	Smagp	1	PGOMOU00000136395
mouse	ENSMUSG00000053907	Mat2a	1	PGOMOU00000255516
mouse	ENSMUSG00000053914	Kdm4d	2	PGOMOU00000120580,PGOMOU00000138017
mouse	ENSMUSG00000053916	Nanp	1	PGOMOU00000126366
mouse	ENSMUSG00000053931	Cnn3	5	PGOMOU00000124949,PGOMOU00000131039,PGOMOU00000120760,PGOMOU00000127028,PGOMOU00000127347
mouse	ENSMUSG00000053961	Ang5	3	PGOMOU00000133008,PGOMOU00000133670,PGOMOU00000133671
mouse	ENSMUSG00000053985	Zfp14	1	PGOMOU00000128686
mouse	ENSMUSG00000054033	Adam39	2	PGOMOU00000131226,PGOMOU00000131555
mouse	ENSMUSG00000054072	Iigp1	2	PGOMOU00000134469,PGOMOU00000134472
mouse	ENSMUSG00000054099	Slc25a40	1	PGOMOU00000138265
mouse	ENSMUSG00000054284	Gm6543	15	PGOMOU00000128068,PGOMOU00000128258,PGOMOU00000135620,PGOMOU00000133166,PGOMOU00000133947,PGOMOU00000131954,PGOMOU00000134076,PGOMOU00000126879,PGOMOU00000127099,PGOMOU00000127155,PGOMOU00000137967,PGOMOU00000129859,PGOMOU00000138472,PGOMOU00000138701,PGOMOU00000123489
mouse	ENSMUSG00000054312	Mrps21	1	PGOMOU00000123733
mouse	ENSMUSG00000054383	Pnma1	1	PGOMOU00000123253
mouse	ENSMUSG00000054387	Mdm4	1	PGOMOU00000124415
mouse	ENSMUSG00000054405	Dnajc8	1	PGOMOU00000138315
mouse	ENSMUSG00000054428	Atpif1	2	PGOMOU00000125683,PGOMOU00000136242
mouse	ENSMUSG00000054431	Olfr450	1	PGOMOU00000137558
mouse	ENSMUSG00000054526	Olfr1500	1	PGOMOU00000138991
mouse	ENSMUSG00000054619	Mettl7a1	1	PGOMOU00000134825
mouse	ENSMUSG00000054702	Ap1s3	3	PGOMOU00000126198,PGOMOU00000121121,PGOMOU00000137979
mouse	ENSMUSG00000054717	Hmgb2	53	PGOMOU00000127541,PGOMOU00000127565,PGOMOU00000128279,PGOMOU00000135372,PGOMOU00000135592,PGOMOU00000124853,PGOMOU00000125670,PGOMOU00000125671,PGOMOU00000125672,PGOMOU00000125673,PGOMOU00000125677,PGOMOU00000125678,PGOMOU00000130519,PGOMOU00000130973,PGOMOU00000133202,PGOMOU00000133509,PGOMOU00000134812,PGOMOU00000134887,PGOMOU00000122426,PGOMOU00000132327,PGOMOU00000134146,PGOMOU00000134253,PGO…
mouse	ENSMUSG00000054766	Set	18	PGOMOU00000125048,PGOMOU00000134094,PGOMOU00000124375,PGOMOU00000124841,PGOMOU00000125594,PGOMOU00000135057,PGOMOU00000122646,PGOMOU00000132183,PGOMOU00000126698,PGOMOU00000120791,PGOMOU00000135930,PGOMOU00000136103,PGOMOU00000137459,PGOMOU00000254767,PGOMOU00000254901,PGOMOU00000255349,PGOMOU00000256048,PGOMOU00000256127
mouse	ENSMUSG00000054770	Kctd18	1	PGOMOU00000130118
mouse	ENSMUSG00000054814	Usp46	1	PGOMOU00000129001
mouse	ENSMUSG00000054850	Ncrna00086	1	PGOMOU00000123154
mouse	ENSMUSG00000054885	4930578G10Rik	3	PGOMOU00000135963,PGOMOU00000135972,PGOMOU00000136469
mouse	ENSMUSG00000055030	Sprr2e	1	PGOMOU00000120976
mouse	ENSMUSG00000055044	Pdlim1	2	PGOMOU00000135210,PGOMOU00000127132
mouse	ENSMUSG00000055088	Olfr354	1	PGOMOU00000255186
mouse	ENSMUSG00000055194	Actbl2	1	PGOMOU00000134584
mouse	ENSMUSG00000055228	Zfp935	4	PGOMOU00000130374,PGOMOU00000254656,PGOMOU00000130376,PGOMOU00000130875
mouse	ENSMUSG00000055239	Kcmf1	1	PGOMOU00000133607
mouse	ENSMUSG00000055334	Snupn	1	PGOMOU00000135786
mouse	ENSMUSG00000055553	2810422J05Rik	1	PGOMOU00000130457
mouse	ENSMUSG00000055594	5530400C23Rik	1	PGOMOU00000137943
mouse	ENSMUSG00000055657	E030030I06Rik	5	PGOMOU00000130650,PGOMOU00000133643,PGOMOU00000133647,PGOMOU00000127002,PGOMOU00000123157
mouse	ENSMUSG00000055676	Gm5069	13	PGOMOU00000128293,PGOMOU00000124953,PGOMOU00000130938,PGOMOU00000132145,PGOMOU00000134140,PGOMOU00000139001,PGOMOU00000136661,PGOMOU00000136872,PGOMOU00000137749,PGOMOU00000129667,PGOMOU00000129671,PGOMOU00000131467,PGOMOU00000138527
mouse	ENSMUSG00000055681	Cope	1	PGOMOU00000120409
mouse	ENSMUSG00000055760	Gemin6	1	PGOMOU00000124640
mouse	ENSMUSG00000055762	Eef1d	1	PGOMOU00000256083
mouse	ENSMUSG00000055795	Gm5160	3	PGOMOU00000127525,PGOMOU00000121280,PGOMOU00000123804
mouse	ENSMUSG00000055839	Tceb2	8	PGOMOU00000135514,PGOMOU00000135771,PGOMOU00000125203,PGOMOU00000133789,PGOMOU00000132154,PGOMOU00000126297,PGOMOU00000129786,PGOMOU00000122960
mouse	ENSMUSG00000055917	Zfp277	1	PGOMOU00000123486
mouse	ENSMUSG00000055971	Olfr378	1	PGOMOU00000135364
mouse	ENSMUSG00000056076	Eif3b	1	PGOMOU00000125269
mouse	ENSMUSG00000056201	Cfl1	11	PGOMOU00000135678,PGOMOU00000125057,PGOMOU00000130716,PGOMOU00000134458,PGOMOU00000121604,PGOMOU00000255609,PGOMOU00000131560,PGOMOU00000131684,PGOMOU00000124590,PGOMOU00000127953,PGOMOU00000124862
mouse	ENSMUSG00000056209	Npm3	2	PGOMOU00000137768,PGOMOU00000124175
mouse	ENSMUSG00000056300	Gm13247	3	PGOMOU00000130918,PGOMOU00000121644,PGOMOU00000120752
mouse	ENSMUSG00000056383	AI987944	1	PGOMOU00000130426
mouse	ENSMUSG00000056436	Cyct	3	PGOMOU00000127491,PGOMOU00000127700,PGOMOU00000122370
mouse	ENSMUSG00000056586	Zar1l	1	PGOMOU00000138215
mouse	ENSMUSG00000056612	Ppp1r14b	5	PGOMOU00000128216,PGOMOU00000129623,PGOMOU00000123446,PGOMOU00000123722,PGOMOU00000124145
mouse	ENSMUSG00000056670	Olfr1471	1	PGOMOU00000138794
mouse	ENSMUSG00000056671	Prelid2	1	PGOMOU00000132892
mouse	ENSMUSG00000056737	Capg	1	PGOMOU00000124325
mouse	ENSMUSG00000056758	Hmga2	1	PGOMOU00000255119
mouse	ENSMUSG00000056770	Setd3	3	PGOMOU00000126492,PGOMOU00000122122,PGOMOU00000123619
mouse	ENSMUSG00000056771	Gm10010	4	PGOMOU00000127529,PGOMOU00000132851,PGOMOU00000136839,PGOMOU00000138376
mouse	ENSMUSG00000056772	Rps6-ps2	18	PGOMOU00000128128,PGOMOU00000128184,PGOMOU00000135129,PGOMOU00000135763,PGOMOU00000130349,PGOMOU00000133852,PGOMOU00000134431,PGOMOU00000122116,PGOMOU00000122118,PGOMOU00000120587,PGOMOU00000120786,PGOMOU00000136417,PGOMOU00000136601,PGOMOU00000136995,PGOMOU00000137374,PGOMOU00000130042,PGOMOU00000138328,PGOMOU00000138460
mouse	ENSMUSG00000056777	Rpl21-ps13	1	PGOMOU00000129862
mouse	ENSMUSG00000056820	Tsnax	3	PGOMOU00000126295,PGOMOU00000135870,PGOMOU00000123618
mouse	ENSMUSG00000056849	Gm16415	2	PGOMOU00000126971,PGOMOU00000122076
mouse	ENSMUSG00000056851	Pcbp2	1	PGOMOU00000120104
mouse	ENSMUSG00000056895	Hist3h2ba	2	PGOMOU00000136712,PGOMOU00000129148
mouse	ENSMUSG00000056904	Gm5620	2	PGOMOU00000135873,PGOMOU00000128747
mouse	ENSMUSG00000056921	Olfr394	1	PGOMOU00000254540
mouse	ENSMUSG00000056995	Olfr1178	2	PGOMOU00000122001,PGOMOU00000122002
mouse	ENSMUSG00000057029	Olfr885	1	PGOMOU00000138493
mouse	ENSMUSG00000057036	Gm7536	5	PGOMOU00000130250,PGOMOU00000134754,PGOMOU00000122375,PGOMOU00000121496,PGOMOU00000255828
mouse	ENSMUSG00000057113	Npm1	14	PGOMOU00000127995,PGOMOU00000121945,PGOMOU00000120372,PGOMOU00000120802,PGOMOU00000255814,PGOMOU00000136994,PGOMOU00000131355,PGOMOU00000138424,PGOMOU00000133189,PGOMOU00000135788,PGOMOU00000256297,PGOMOU00000128042,PGOMOU00000128097,PGOMOU00000123347
mouse	ENSMUSG00000057116	AF366264	6	PGOMOU00000122716,PGOMOU00000132448,PGOMOU00000136439,PGOMOU00000137336,PGOMOU00000131720,PGOMOU00000138375
mouse	ENSMUSG00000057130	Txnl4a	1	PGOMOU00000120134
mouse	ENSMUSG00000057161	Vmn1r80	1	PGOMOU00000135821
mouse	ENSMUSG00000057236	Rbbp4	2	PGOMOU00000127803,PGOMOU00000126782
mouse	ENSMUSG00000057244	Gm6139	3	PGOMOU00000127521,PGOMOU00000135545,PGOMOU00000136540
mouse	ENSMUSG00000057254	Zfp870	1	PGOMOU00000132414
mouse	ENSMUSG00000057278	Snrpg	6	PGOMOU00000135546,PGOMOU00000134631,PGOMOU00000139097,PGOMOU00000126790,PGOMOU00000127350,PGOMOU00000124128
mouse	ENSMUSG00000057293	1700054O19Rik	1	PGOMOU00000138817
mouse	ENSMUSG00000057322	Rpl38	3	PGOMOU00000134209,PGOMOU00000123999,PGOMOU00000124489
mouse	ENSMUSG00000057349	Olfr948	1	PGOMOU00000138120
mouse	ENSMUSG00000057363	Uxs1	2	PGOMOU00000137752,PGOMOU00000132146
mouse	ENSMUSG00000057370	Rpl21-ps12	2	PGOMOU00000126015,PGOMOU00000255960
mouse	ENSMUSG00000057388	Mrpl18	1	PGOMOU00000121959
mouse	ENSMUSG00000057497	Fam136a	4	PGOMOU00000134918,PGOMOU00000126808,PGOMOU00000120811,PGOMOU00000123534
mouse	ENSMUSG00000057499	Gm6177	2	PGOMOU00000122724,PGOMOU00000123485
mouse	ENSMUSG00000057533	Olfr191	3	PGOMOU00000122520,PGOMOU00000122522,PGOMOU00000122523
mouse	ENSMUSG00000057540	Olfr310	1	PGOMOU00000129931
mouse	ENSMUSG00000057554	Lgals8	1	PGOMOU00000132104
mouse	ENSMUSG00000057573	Gm10024	1	PGOMOU00000127745
mouse	ENSMUSG00000057605	Gm6807	2	PGOMOU00000134961,PGOMOU00000255784
mouse	ENSMUSG00000057666	Gapdh	145	PGOMOU00000127500,PGOMOU00000127544,PGOMOU00000127949,PGOMOU00000127973,PGOMOU00000127985,PGOMOU00000128048,PGOMOU00000128057,PGOMOU00000128171,PGOMOU00000128174,PGOMOU00000128176,PGOMOU00000128233,PGOMOU00000128301,PGOMOU00000135149,PGOMOU00000135257,PGOMOU00000135335,PGOMOU00000135390,PGOMOU00000135478,PGOMOU00000135506,PGOMOU00000135509,PGOMOU00000135522,PGOMOU00000135673,PGOMOU00000135696,PGO…
mouse	ENSMUSG00000057697	Vmn1r53	1	PGOMOU00000137213
mouse	ENSMUSG00000057706	Mex3b	1	PGOMOU00000254457
mouse	ENSMUSG00000057707	Rpl29-ps2	6	PGOMOU00000135158,PGOMOU00000135508,PGOMOU00000133246,PGOMOU00000255633,PGOMOU00000137840,PGOMOU00000129971
mouse	ENSMUSG00000057767	Olfr1383	1	PGOMOU00000135274
mouse	ENSMUSG00000057799	Vmn1r216	2	PGOMOU00000130224,PGOMOU00000130744
mouse	ENSMUSG00000057829	Gm5278	2	PGOMOU00000135555,PGOMOU00000121019
mouse	ENSMUSG00000057841	Rpl32	24	PGOMOU00000127970,PGOMOU00000124868,PGOMOU00000125219,PGOMOU00000130545,PGOMOU00000133804,PGOMOU00000134985,PGOMOU00000131933,PGOMOU00000134544,PGOMOU00000125954,PGOMOU00000126236,PGOMOU00000126904,PGOMOU00000121204,PGOMOU00000120675,PGOMOU00000136432,PGOMOU00000255837,PGOMOU00000127391,PGOMOU00000137497,PGOMOU00000137905,PGOMOU00000137913,PGOMOU00000129224,PGOMOU00000129875,PGOMOU00000131446,PGO…
mouse	ENSMUSG00000057863	Rpl36	23	PGOMOU00000127716,PGOMOU00000128288,PGOMOU00000254570,PGOMOU00000135815,PGOMOU00000254630,PGOMOU00000133064,PGOMOU00000134772,PGOMOU00000135052,PGOMOU00000122862,PGOMOU00000132384,PGOMOU00000132591,PGOMOU00000132611,PGOMOU00000134184,PGOMOU00000138735,PGOMOU00000126351,PGOMOU00000121886,PGOMOU00000121027,PGOMOU00000135982,PGOMOU00000127417,PGOMOU00000128688,PGOMOU00000138141,PGOMOU00000123151,PGO…
mouse	ENSMUSG00000058014	Olfr502	1	PGOMOU00000130024
mouse	ENSMUSG00000058028	Zscan5b	3	PGOMOU00000130177,PGOMOU00000121994,PGOMOU00000137506
mouse	ENSMUSG00000058064	Gm10036	1	PGOMOU00000130060
mouse	ENSMUSG00000058126	Tpm3-rs7	6	PGOMOU00000137672,PGOMOU00000128461,PGOMOU00000128467,PGOMOU00000128472,PGOMOU00000129424,PGOMOU00000129428
mouse	ENSMUSG00000058135	Gstm1	1	PGOMOU00000255826
mouse	ENSMUSG00000058174	Gm5148	3	PGOMOU00000125554,PGOMOU00000124681,PGOMOU00000125983
mouse	ENSMUSG00000058176	Gm5407	1	PGOMOU00000131703
mouse	ENSMUSG00000058258	Idi1	4	PGOMOU00000128044,PGOMOU00000125824,PGOMOU00000255700,PGOMOU00000128967
mouse	ENSMUSG00000058267	Mrps14	1	PGOMOU00000126041
mouse	ENSMUSG00000058317	Ube2e2	1	PGOMOU00000256291
mouse	ENSMUSG00000058349	Tas2r117	2	PGOMOU00000137390,PGOMOU00000137935
mouse	ENSMUSG00000058355	Abce1	2	PGOMOU00000133516,PGOMOU00000122401
mouse	ENSMUSG00000058399	Vmn1r64	1	PGOMOU00000129314
mouse	ENSMUSG00000058407	Txndc9	3	PGOMOU00000125525,PGOMOU00000138812,PGOMOU00000137915
mouse	ENSMUSG00000058430	Rpl27a-ps2	3	PGOMOU00000133942,PGOMOU00000126343,PGOMOU00000135897
mouse	ENSMUSG00000058447	Zfp82	1	PGOMOU00000121473
mouse	ENSMUSG00000058503	Fam133b	1	PGOMOU00000124394
mouse	ENSMUSG00000058518	Rps12-ps2	5	PGOMOU00000134755,PGOMOU00000134169,PGOMOU00000122227,PGOMOU00000120653,PGOMOU00000131322
mouse	ENSMUSG00000058550	Dppa4	5	PGOMOU00000121859,PGOMOU00000122919,PGOMOU00000132459,PGOMOU00000134312,PGOMOU00000123216
mouse	ENSMUSG00000058558	Rpl5	13	PGOMOU00000130739,PGOMOU00000133569,PGOMOU00000134651,PGOMOU00000134916,PGOMOU00000122842,PGOMOU00000132064,PGOMOU00000134196,PGOMOU00000126260,PGOMOU00000120557,PGOMOU00000127215,PGOMOU00000137191,PGOMOU00000137972,PGOMOU00000138259
mouse	ENSMUSG00000058567	Gm10043	4	PGOMOU00000135383,PGOMOU00000124993,PGOMOU00000134014,PGOMOU00000129963
mouse	ENSMUSG00000058569	Tmed9	1	PGOMOU00000121266
mouse	ENSMUSG00000058600	Rpl30	13	PGOMOU00000128132,PGOMOU00000130344,PGOMOU00000133130,PGOMOU00000134803,PGOMOU00000122652,PGOMOU00000132397,PGOMOU00000132538,PGOMOU00000139098,PGOMOU00000121694,PGOMOU00000135927,PGOMOU00000131426,PGOMOU00000138595,PGOMOU00000123806
mouse	ENSMUSG00000058607	Gm6635	3	PGOMOU00000128234,PGOMOU00000139090,PGOMOU00000122016
mouse	ENSMUSG00000058631	Vmn1r63	2	PGOMOU00000128364,PGOMOU00000128366
mouse	ENSMUSG00000058655	Eif4b	3	PGOMOU00000133795,PGOMOU00000126526,PGOMOU00000123497
mouse	ENSMUSG00000058659	Olfr58	4	PGOMOU00000138049,PGOMOU00000138439,PGOMOU00000138440,PGOMOU00000138442
mouse	ENSMUSG00000058672	Tubb2a	2	PGOMOU00000124664,PGOMOU00000126157
mouse	ENSMUSG00000058704	Memo1	4	PGOMOU00000127824,PGOMOU00000135468,PGOMOU00000122244,PGOMOU00000120881
mouse	ENSMUSG00000058731	Vmn1r15	1	PGOMOU00000137612
mouse	ENSMUSG00000058743	Kcnj14	1	PGOMOU00000126410
mouse	ENSMUSG00000058745	Gm9174	3	PGOMOU00000122721,PGOMOU00000132467,PGOMOU00000136633
mouse	ENSMUSG00000058773	Hist1h1b	1	PGOMOU00000138908
mouse	ENSMUSG00000058779	Tomm20	11	PGOMOU00000124882,PGOMOU00000122649,PGOMOU00000132178,PGOMOU00000134343,PGOMOU00000126028,PGOMOU00000121277,PGOMOU00000121491,PGOMOU00000120749,PGOMOU00000131634,PGOMOU00000138722,PGOMOU00000123332
mouse	ENSMUSG00000058799	Nap1l1	1	PGOMOU00000126819
mouse	ENSMUSG00000058838	Rps27a-ps2	17	PGOMOU00000130159,PGOMOU00000133030,PGOMOU00000122658,PGOMOU00000122662,PGOMOU00000139004,PGOMOU00000126211,PGOMOU00000126495,PGOMOU00000126559,PGOMOU00000121351,PGOMOU00000121596,PGOMOU00000122015,PGOMOU00000135931,PGOMOU00000136206,PGOMOU00000136239,PGOMOU00000136844,PGOMOU00000131412,PGOMOU00000123745
mouse	ENSMUSG00000058883	Zfp708	1	PGOMOU00000129321
mouse	ENSMUSG00000058906	Zfp353	1	PGOMOU00000136091
mouse	ENSMUSG00000058923	Vmn1r6	1	PGOMOU00000137608
mouse	ENSMUSG00000058927	Gm10053	18	PGOMOU00000135669,PGOMOU00000135777,PGOMOU00000131064,PGOMOU00000121463,PGOMOU00000121655,PGOMOU00000120408,PGOMOU00000136241,PGOMOU00000136379,PGOMOU00000127167,PGOMOU00000127325,PGOMOU00000137976,PGOMOU00000128962,PGOMOU00000129593,PGOMOU00000129617,PGOMOU00000131238,PGOMOU00000131714,PGOMOU00000138596,PGOMOU00000122989
mouse	ENSMUSG00000058986	Gm10057	3	PGOMOU00000123707,PGOMOU00000123708,PGOMOU00000124564
mouse	ENSMUSG00000059005	Hnrnpa3	25	PGOMOU00000128113,PGOMOU00000135520,PGOMOU00000135596,PGOMOU00000131030,PGOMOU00000133966,PGOMOU00000254800,PGOMOU00000134946,PGOMOU00000122600,PGOMOU00000122893,PGOMOU00000255026,PGOMOU00000126405,PGOMOU00000126836,PGOMOU00000122306,PGOMOU00000255248,PGOMOU00000120850,PGOMOU00000136164,PGOMOU00000127086,PGOMOU00000137764,PGOMOU00000129847,PGOMOU00000138309,PGOMOU00000122943,PGOMOU00000256418,PGO…
mouse	ENSMUSG00000059031	Olfr482	1	PGOMOU00000130026
mouse	ENSMUSG00000059040	Gm5506	8	PGOMOU00000132826,PGOMOU00000132210,PGOMOU00000132288,PGOMOU00000134135,PGOMOU00000126523,PGOMOU00000121487,PGOMOU00000136037,PGOMOU00000123573
mouse	ENSMUSG00000059041	Olfr192	1	PGOMOU00000122521
mouse	ENSMUSG00000059070	Rpl18	15	PGOMOU00000135492,PGOMOU00000135702,PGOMOU00000135726,PGOMOU00000135753,PGOMOU00000132123,PGOMOU00000139039,PGOMOU00000122256,PGOMOU00000120607,PGOMOU00000136011,PGOMOU00000255433,PGOMOU00000137762,PGOMOU00000137964,PGOMOU00000123188,PGOMOU00000123848,PGOMOU00000124104
mouse	ENSMUSG00000059101	Olfr157	1	PGOMOU00000136008
mouse	ENSMUSG00000059136	Olfr539	1	PGOMOU00000129271
mouse	ENSMUSG00000059150	Rpl26-ps4	11	PGOMOU00000135351,PGOMOU00000130613,PGOMOU00000133124,PGOMOU00000122413,PGOMOU00000122414,PGOMOU00000138923,PGOMOU00000126561,PGOMOU00000121208,PGOMOU00000121322,PGOMOU00000135863,PGOMOU00000127001
mouse	ENSMUSG00000059179	Gm8991	3	PGOMOU00000126294,PGOMOU00000126296,PGOMOU00000126946
mouse	ENSMUSG00000059183	Mtfmt	1	PGOMOU00000129408
mouse	ENSMUSG00000059204	Vmn1r11	2	PGOMOU00000137021,PGOMOU00000137620
mouse	ENSMUSG00000059208	Hnrnpm	1	PGOMOU00000256504
mouse	ENSMUSG00000059252	Gm6790	4	PGOMOU00000133856,PGOMOU00000136505,PGOMOU00000136703,PGOMOU00000138312
mouse	ENSMUSG00000059291	Rpl11	6	PGOMOU00000133037,PGOMOU00000137955,PGOMOU00000122975,PGOMOU00000124617,PGOMOU00000125275,PGOMOU00000255524
mouse	ENSMUSG00000059301	Gm5434	2	PGOMOU00000125257,PGOMOU00000120855
mouse	ENSMUSG00000059303	Olfr836	2	PGOMOU00000138039,PGOMOU00000138041
mouse	ENSMUSG00000059309	Hist1h3f	1	PGOMOU00000123567
mouse	ENSMUSG00000059319	Olfr295	1	PGOMOU00000129933
mouse	ENSMUSG00000059333	Gm10063	3	PGOMOU00000135377,PGOMOU00000134870,PGOMOU00000121666
mouse	ENSMUSG00000059343	Aldoart1	1	PGOMOU00000127560
mouse	ENSMUSG00000059363	Fxn	2	PGOMOU00000132458,PGOMOU00000129089
mouse	ENSMUSG00000059402	Olfr776	2	PGOMOU00000128316,PGOMOU00000128318
mouse	ENSMUSG00000059410	Tas2r125	2	PGOMOU00000137391,PGOMOU00000137938
mouse	ENSMUSG00000059430	Actg2	1	PGOMOU00000256080
mouse	ENSMUSG00000059436	Max	8	PGOMOU00000128462,PGOMOU00000128468,PGOMOU00000128471,PGOMOU00000128473,PGOMOU00000129413,PGOMOU00000129421,PGOMOU00000129423,PGOMOU00000129427
mouse	ENSMUSG00000059447	Hadhb	1	PGOMOU00000134833
mouse	ENSMUSG00000059482	2610301B20Rik	1	PGOMOU00000124112
mouse	ENSMUSG00000059483	Rpl21-ps1	2	PGOMOU00000132068,PGOMOU00000120948
mouse	ENSMUSG00000059534	Uqcr10	1	PGOMOU00000138738
mouse	ENSMUSG00000059552	Trp53	1	PGOMOU00000132496
mouse	ENSMUSG00000059565	Gm5292	7	PGOMOU00000127614,PGOMOU00000131043,PGOMOU00000131086,PGOMOU00000121856,PGOMOU00000121143,PGOMOU00000137012,PGOMOU00000129592
mouse	ENSMUSG00000059586	Nsmce2	2	PGOMOU00000133812,PGOMOU00000131350
mouse	ENSMUSG00000059606	Ear5	1	PGOMOU00000133056
mouse	ENSMUSG00000059663	4930524N10Rik	1	PGOMOU00000123710
mouse	ENSMUSG00000059743	Fdps	8	PGOMOU00000128229,PGOMOU00000125558,PGOMOU00000125571,PGOMOU00000130947,PGOMOU00000132296,PGOMOU00000121125,PGOMOU00000136847,PGOMOU00000123206
mouse	ENSMUSG00000059776	Gm10071	3	PGOMOU00000135537,PGOMOU00000132564,PGOMOU00000137057
mouse	ENSMUSG00000059796	Eif4a1	8	PGOMOU00000127948,PGOMOU00000135232,PGOMOU00000122755,PGOMOU00000132391,PGOMOU00000138971,PGOMOU00000139015,PGOMOU00000136359,PGOMOU00000131524
mouse	ENSMUSG00000059814	Gm8355	1	PGOMOU00000126750
mouse	ENSMUSG00000059820	AU019823	8	PGOMOU00000254442,PGOMOU00000254598,PGOMOU00000256414,PGOMOU00000256540,PGOMOU00000256541,PGOMOU00000256543,PGOMOU00000256544,PGOMOU00000255634
mouse	ENSMUSG00000059827	Gm5670	2	PGOMOU00000130594,PGOMOU00000127465
mouse	ENSMUSG00000059835	Rpl13-ps3	6	PGOMOU00000135350,PGOMOU00000122517,PGOMOU00000125912,PGOMOU00000121508,PGOMOU00000121929,PGOMOU00000120526
mouse	ENSMUSG00000059878	Zfp422	1	PGOMOU00000131956
mouse	ENSMUSG00000059897	Zfp930	3	PGOMOU00000255214,PGOMOU00000121742,PGOMOU00000122296
mouse	ENSMUSG00000059912	Rpl21-ps6	2	PGOMOU00000125060,PGOMOU00000129075
mouse	ENSMUSG00000059920	4930453N24Rik	4	PGOMOU00000135543,PGOMOU00000126869,PGOMOU00000128377,PGOMOU00000128996
mouse	ENSMUSG00000059923	Grb2	2	PGOMOU00000121251,PGOMOU00000136655
mouse	ENSMUSG00000059996	Olfr484	1	PGOMOU00000129183
mouse	ENSMUSG00000060002	Chpt1	1	PGOMOU00000255339
mouse	ENSMUSG00000060024	Vmn1r213	2	PGOMOU00000130234,PGOMOU00000130749
mouse	ENSMUSG00000060032	H2afj	5	PGOMOU00000130210,PGOMOU00000130338,PGOMOU00000255877,PGOMOU00000127143,PGOMOU00000138428
mouse	ENSMUSG00000060036	Rpl3	26	PGOMOU00000125657,PGOMOU00000130619,PGOMOU00000132625,PGOMOU00000132634,PGOMOU00000132635,PGOMOU00000132641,PGOMOU00000132645,PGOMOU00000132664,PGOMOU00000132672,PGOMOU00000132680,PGOMOU00000132725,PGOMOU00000132741,PGOMOU00000132742,PGOMOU00000133311,PGOMOU00000133450,PGOMOU00000133461,PGOMOU00000133481,PGOMOU00000133538,PGOMOU00000122739,PGOMOU00000122752,PGOMOU00000132287,PGOMOU00000120193,PGO…
mouse	ENSMUSG00000060049	Olfr235	1	PGOMOU00000138781
mouse	ENSMUSG00000060073	Psma3	4	PGOMOU00000133066,PGOMOU00000122743,PGOMOU00000138939,PGOMOU00000136925
mouse	ENSMUSG00000060096	Amd-ps3	7	PGOMOU00000127860,PGOMOU00000135215,PGOMOU00000136002,PGOMOU00000137725,PGOMOU00000137729,PGOMOU00000138067,PGOMOU00000124568
mouse	ENSMUSG00000060121	Sip1	1	PGOMOU00000126758
mouse	ENSMUSG00000060126	Tpt1	6	PGOMOU00000132075,PGOMOU00000124266,PGOMOU00000255114,PGOMOU00000121031,PGOMOU00000129821,PGOMOU00000124206
mouse	ENSMUSG00000060147	Serpinb6a	1	PGOMOU00000131183
mouse	ENSMUSG00000060181	Slc35e3	2	PGOMOU00000126382,PGOMOU00000255848
mouse	ENSMUSG00000060187	Lrrc10	1	PGOMOU00000138775
mouse	ENSMUSG00000060198	Gm11353	5	PGOMOU00000128037,PGOMOU00000130991,PGOMOU00000126856,PGOMOU00000120279,PGOMOU00000137843
mouse	ENSMUSG00000060245	Vmn1r228	1	PGOMOU00000132352
mouse	ENSMUSG00000060256	Tdpoz4	1	PGOMOU00000120456
mouse	ENSMUSG00000060288	Ppih	4	PGOMOU00000125104,PGOMOU00000131197,PGOMOU00000123668,PGOMOU00000254582
mouse	ENSMUSG00000060335	Olfr384	3	PGOMOU00000135366,PGOMOU00000135368,PGOMOU00000121832
mouse	ENSMUSG00000060336	Zfp937	3	PGOMOU00000121697,PGOMOU00000121722,PGOMOU00000122277
mouse	ENSMUSG00000060373	Hnrnpc	4	PGOMOU00000134630,PGOMOU00000136121,PGOMOU00000137170,PGOMOU00000139072
mouse	ENSMUSG00000060375	3110018I06Rik	3	PGOMOU00000122050,PGOMOU00000136600,PGOMOU00000129838
mouse	ENSMUSG00000060416	Gm839	5	PGOMOU00000137206,PGOMOU00000137207,PGOMOU00000137208,PGOMOU00000137209,PGOMOU00000137210
mouse	ENSMUSG00000060461	Dppa5a	5	PGOMOU00000133080,PGOMOU00000132166,PGOMOU00000126422,PGOMOU00000255938,PGOMOU00000123813
mouse	ENSMUSG00000060475	Wtap	3	PGOMOU00000254450,PGOMOU00000256248,PGOMOU00000123203
mouse	ENSMUSG00000060499	Rpl10l	2	PGOMOU00000135638,PGOMOU00000132816
mouse	ENSMUSG00000060549	Olfr488	2	PGOMOU00000129181,PGOMOU00000130025
mouse	ENSMUSG00000060566	Rpl21-ps3	5	PGOMOU00000131072,PGOMOU00000125804,PGOMOU00000126874,PGOMOU00000255907,PGOMOU00000255952
mouse	ENSMUSG00000060591	Ifitm2	7	PGOMOU00000135107,PGOMOU00000133081,PGOMOU00000126406,PGOMOU00000127317,PGOMOU00000129783,PGOMOU00000138169,PGOMOU00000123201
mouse	ENSMUSG00000060636	Rpl35a	35	PGOMOU00000128120,PGOMOU00000135363,PGOMOU00000125433,PGOMOU00000130379,PGOMOU00000131047,PGOMOU00000132903,PGOMOU00000133206,PGOMOU00000133813,PGOMOU00000133838,PGOMOU00000134702,PGOMOU00000134919,PGOMOU00000134095,PGOMOU00000138973,PGOMOU00000126283,PGOMOU00000126927,PGOMOU00000121524,PGOMOU00000122105,PGOMOU00000122165,PGOMOU00000135846,PGOMOU00000135872,PGOMOU00000136032,PGOMOU00000136107,PGO…
mouse	ENSMUSG00000060680	Gm8894	7	PGOMOU00000122403,PGOMOU00000125931,PGOMOU00000136376,PGOMOU00000255656,PGOMOU00000131399,PGOMOU00000138134,PGOMOU00000138233
mouse	ENSMUSG00000060688	Olfr292	1	PGOMOU00000129932
mouse	ENSMUSG00000060699	Vmn1r35	1	PGOMOU00000137078
mouse	ENSMUSG00000060701	Fpr-rs3	1	PGOMOU00000132304
mouse	ENSMUSG00000060739	Nsa2	28	PGOMOU00000127863,PGOMOU00000135524,PGOMOU00000125616,PGOMOU00000130488,PGOMOU00000133513,PGOMOU00000134876,PGOMOU00000122812,PGOMOU00000132389,PGOMOU00000132543,PGOMOU00000134023,PGOMOU00000134180,PGOMOU00000126467,PGOMOU00000126974,PGOMOU00000121791,PGOMOU00000136823,PGOMOU00000255902,PGOMOU00000127456,PGOMOU00000136888,PGOMOU00000128950,PGOMOU00000131464,PGOMOU00000138136,PGOMOU00000138156,PGO…
mouse	ENSMUSG00000060742	Olfr1076	1	PGOMOU00000121413
mouse	ENSMUSG00000060743	H3f3a	6	PGOMOU00000136014,PGOMOU00000254732,PGOMOU00000254747,PGOMOU00000256094,PGOMOU00000256412,PGOMOU00000256426
mouse	ENSMUSG00000060765	Olfr325	1	PGOMOU00000254534
mouse	ENSMUSG00000060782	Gm8994	1	PGOMOU00000136058
mouse	ENSMUSG00000060803	Gstp1	1	PGOMOU00000127931
mouse	ENSMUSG00000060816	Vmn1r52	2	PGOMOU00000137791,PGOMOU00000137793
mouse	ENSMUSG00000060827	Olfr1193	1	PGOMOU00000121457
mouse	ENSMUSG00000060860	Ube2s	2	PGOMOU00000132205,PGOMOU00000121568
mouse	ENSMUSG00000060863	Tcl1b2	2	PGOMOU00000130626,PGOMOU00000131776
mouse	ENSMUSG00000060899	Rpl21-ps11	2	PGOMOU00000121371,PGOMOU00000120352
mouse	ENSMUSG00000060904	Arl1	1	PGOMOU00000138580
mouse	ENSMUSG00000060918	Olfr51	1	PGOMOU00000135633
mouse	ENSMUSG00000060938	Rpl26	8	PGOMOU00000128055,PGOMOU00000133135,PGOMOU00000122158,PGOMOU00000120116,PGOMOU00000138241,PGOMOU00000123479,PGOMOU00000125662,PGOMOU00000125868
mouse	ENSMUSG00000060974	Olfr530	1	PGOMOU00000130107
mouse	ENSMUSG00000061024	Rrs1	2	PGOMOU00000127117,PGOMOU00000127118
mouse	ENSMUSG00000061062	Gm10093	1	PGOMOU00000134242
mouse	ENSMUSG00000061099	Gapdhs	4	PGOMOU00000135834,PGOMOU00000129678,PGOMOU00000131219,PGOMOU00000122963
mouse	ENSMUSG00000061115	Gm17113	15	PGOMOU00000124875,PGOMOU00000124931,PGOMOU00000125577,PGOMOU00000130491,PGOMOU00000133121,PGOMOU00000254811,PGOMOU00000134080,PGOMOU00000138835,PGOMOU00000126807,PGOMOU00000126959,PGOMOU00000121173,PGOMOU00000138087,PGOMOU00000138167,PGOMOU00000124210,PGOMOU00000124548
mouse	ENSMUSG00000061118	Dnajc30	1	PGOMOU00000134124
mouse	ENSMUSG00000061130	Ppm1b	1	PGOMOU00000126072
mouse	ENSMUSG00000061150	Vmn1r229	1	PGOMOU00000131867
mouse	ENSMUSG00000061163	Olfr854	1	PGOMOU00000138042
mouse	ENSMUSG00000061195	Olfr1289	2	PGOMOU00000122065,PGOMOU00000122066
mouse	ENSMUSG00000061222	Vmn1r189	2	PGOMOU00000130733,PGOMOU00000130750
mouse	ENSMUSG00000061242	Rpl21-ps7	9	PGOMOU00000135491,PGOMOU00000130720,PGOMOU00000130794,PGOMOU00000126461,PGOMOU00000120237,PGOMOU00000120385,PGOMOU00000136451,PGOMOU00000137853,PGOMOU00000131306
mouse	ENSMUSG00000061315	Naca	3	PGOMOU00000135329,PGOMOU00000126655,PGOMOU00000136500
mouse	ENSMUSG00000061360	Phf5a	1	PGOMOU00000129986
mouse	ENSMUSG00000061387	Olfr1490	1	PGOMOU00000138992
mouse	ENSMUSG00000061392	Mageb5	1	PGOMOU00000123386
mouse	ENSMUSG00000061474	Mrps36	15	PGOMOU00000127742,PGOMOU00000127933,PGOMOU00000135807,PGOMOU00000133908,PGOMOU00000122451,PGOMOU00000126407,PGOMOU00000121954,PGOMOU00000127094,PGOMOU00000136876,PGOMOU00000137593,PGOMOU00000128526,PGOMOU00000129247,PGOMOU00000131325,PGOMOU00000123104,PGOMOU00000137883
mouse	ENSMUSG00000061477	Rps7	22	PGOMOU00000130157,PGOMOU00000133499,PGOMOU00000138957,PGOMOU00000121264,PGOMOU00000121354,PGOMOU00000120478,PGOMOU00000255685,PGOMOU00000127418,PGOMOU00000137090,PGOMOU00000129234,PGOMOU00000129810,PGOMOU00000129860,PGOMOU00000131129,PGOMOU00000131230,PGOMOU00000131233,PGOMOU00000131354,PGOMOU00000131486,PGOMOU00000131728,PGOMOU00000138523,PGOMOU00000123095,PGOMOU00000123635,PGOMOU00000124462
mouse	ENSMUSG00000061488	Rpl27a-ps1	28	PGOMOU00000127516,PGOMOU00000135710,PGOMOU00000130385,PGOMOU00000130758,PGOMOU00000122397,PGOMOU00000122741,PGOMOU00000132423,PGOMOU00000134323,PGOMOU00000126187,PGOMOU00000121730,PGOMOU00000122032,PGOMOU00000122084,PGOMOU00000122263,PGOMOU00000120652,PGOMOU00000121037,PGOMOU00000136126,PGOMOU00000136582,PGOMOU00000136667,PGOMOU00000136756,PGOMOU00000127103,PGOMOU00000137280,PGOMOU00000137803,PGO…
mouse	ENSMUSG00000061490	Gm5959	15	PGOMOU00000122918,PGOMOU00000123040,PGOMOU00000123042,PGOMOU00000123044,PGOMOU00000123046,PGOMOU00000123047,PGOMOU00000123052,PGOMOU00000123054,PGOMOU00000123775,PGOMOU00000123779,PGOMOU00000123781,PGOMOU00000123789,PGOMOU00000123902,PGOMOU00000123914,PGOMOU00000123919
mouse	ENSMUSG00000061525	4921509C19Rik	11	PGOMOU00000127653,PGOMOU00000121622,PGOMOU00000121629,PGOMOU00000121631,PGOMOU00000121632,PGOMOU00000255209,PGOMOU00000122203,PGOMOU00000122205,PGOMOU00000122206,PGOMOU00000122208,PGOMOU00000127010
mouse	ENSMUSG00000061549	Olfr301	1	PGOMOU00000131926
mouse	ENSMUSG00000061561	Olfr373	1	PGOMOU00000131654
mouse	ENSMUSG00000061615	Hist1h2ab	1	PGOMOU00000130240
mouse	ENSMUSG00000061633	1700029P11Rik	1	PGOMOU00000124283
mouse	ENSMUSG00000061665	Cd2ap	2	PGOMOU00000131775,PGOMOU00000138405
mouse	ENSMUSG00000061669	Gm6404	8	PGOMOU00000135353,PGOMOU00000133094,PGOMOU00000122455,PGOMOU00000121659,PGOMOU00000122013,PGOMOU00000137761,PGOMOU00000129977,PGOMOU00000124269
mouse	ENSMUSG00000061787	Rps17	13	PGOMOU00000128041,PGOMOU00000125066,PGOMOU00000125686,PGOMOU00000130293,PGOMOU00000133788,PGOMOU00000133950,PGOMOU00000139030,PGOMOU00000122085,PGOMOU00000135988,PGOMOU00000136882,PGOMOU00000137212,PGOMOU00000138362,PGOMOU00000123150
mouse	ENSMUSG00000061816	Myl1	1	PGOMOU00000125071
mouse	ENSMUSG00000061829	Vmn1r214	3	PGOMOU00000130221,PGOMOU00000130225,PGOMOU00000130226
mouse	ENSMUSG00000061838	Suclg2	1	PGOMOU00000136900
mouse	ENSMUSG00000061848	Gm5805	2	PGOMOU00000128223,PGOMOU00000121914
mouse	ENSMUSG00000061875	Olfr1148	2	PGOMOU00000121990,PGOMOU00000121993
mouse	ENSMUSG00000061904	Slc25a3	1	PGOMOU00000122058
mouse	ENSMUSG00000061952	Olfr1377	1	PGOMOU00000135375
mouse	ENSMUSG00000061969	Gm5581	10	PGOMOU00000255106,PGOMOU00000256025,PGOMOU00000256026,PGOMOU00000256028,PGOMOU00000256029,PGOMOU00000256030,PGOMOU00000256032,PGOMOU00000256033,PGOMOU00000256034,PGOMOU00000256036
mouse	ENSMUSG00000061983	Rps12	21	PGOMOU00000127574,PGOMOU00000127861,PGOMOU00000135472,PGOMOU00000135495,PGOMOU00000125245,PGOMOU00000130458,PGOMOU00000132038,PGOMOU00000138769,PGOMOU00000126805,PGOMOU00000121588,PGOMOU00000128689,PGOMOU00000129625,PGOMOU00000131297,PGOMOU00000131403,PGOMOU00000256345,PGOMOU00000124289,PGOMOU00000124397,PGOMOU00000124398,PGOMOU00000124399,PGOMOU00000124401,PGOMOU00000124545
mouse	ENSMUSG00000061988	Rpl10a-ps2	1	PGOMOU00000134789
mouse	ENSMUSG00000062006	Rpl34	12	PGOMOU00000127631,PGOMOU00000131774,PGOMOU00000132405,PGOMOU00000120541,PGOMOU00000120812,PGOMOU00000255835,PGOMOU00000128980,PGOMOU00000256195,PGOMOU00000138210,PGOMOU00000138357,PGOMOU00000256449,PGOMOU00000124434
mouse	ENSMUSG00000062036	4932415M13Rik	4	PGOMOU00000254520,PGOMOU00000132029,PGOMOU00000132080,PGOMOU00000132490
mouse	ENSMUSG00000062070	Pgk1	2	PGOMOU00000120746,PGOMOU00000137519
mouse	ENSMUSG00000062075	Lmnb2	1	PGOMOU00000255500
mouse	ENSMUSG00000062083	Rpl13a-ps1	9	PGOMOU00000135411,PGOMOU00000130523,PGOMOU00000133836,PGOMOU00000134902,PGOMOU00000122746,PGOMOU00000136321,PGOMOU00000138280,PGOMOU00000138298,PGOMOU00000123065
mouse	ENSMUSG00000062087	4930423O20Rik	1	PGOMOU00000126307
mouse	ENSMUSG00000062098	Btbd3	1	PGOMOU00000130384
mouse	ENSMUSG00000062121	Olfr149	1	PGOMOU00000138115
mouse	ENSMUSG00000062149	Olfr943	1	PGOMOU00000138122
mouse	ENSMUSG00000062152	Rpl21-ps14	1	PGOMOU00000134945
mouse	ENSMUSG00000062162	Mageb1	2	PGOMOU00000124222,PGOMOU00000123381
mouse	ENSMUSG00000062169	Cnih4	1	PGOMOU00000138402
mouse	ENSMUSG00000062196	Fabp5l2	2	PGOMOU00000121533,PGOMOU00000131162
mouse	ENSMUSG00000062199	Olfr1465	1	PGOMOU00000138791
mouse	ENSMUSG00000062203	Gspt1	1	PGOMOU00000125908
mouse	ENSMUSG00000062226	Gm10112	1	PGOMOU00000135474
mouse	ENSMUSG00000062248	Cks2	3	PGOMOU00000122787,PGOMOU00000136722,PGOMOU00000138416
mouse	ENSMUSG00000062260	AA415398	1	PGOMOU00000135113
mouse	ENSMUSG00000062270	Morf4l1	11	PGOMOU00000254846,PGOMOU00000134122,PGOMOU00000254952,PGOMOU00000139057,PGOMOU00000254998,PGOMOU00000126384,PGOMOU00000120865,PGOMOU00000136160,PGOMOU00000127128,PGOMOU00000127426,PGOMOU00000136935
mouse	ENSMUSG00000062279	Gm10237	2	PGOMOU00000122112,PGOMOU00000124482
mouse	ENSMUSG00000062284	Gm6030	13	PGOMOU00000128286,PGOMOU00000135697,PGOMOU00000130342,PGOMOU00000133593,PGOMOU00000122635,PGOMOU00000132548,PGOMOU00000132563,PGOMOU00000126570,PGOMOU00000126922,PGOMOU00000136402,PGOMOU00000128346,PGOMOU00000131408,PGOMOU00000131751
mouse	ENSMUSG00000062314	Olfr1505	1	PGOMOU00000138994
mouse	ENSMUSG00000062328	Rpl17	70	PGOMOU00000135443,PGOMOU00000125455,PGOMOU00000125622,PGOMOU00000130990,PGOMOU00000131080,PGOMOU00000132555,PGOMOU00000134191,PGOMOU00000255006,PGOMOU00000121149,PGOMOU00000136829,PGOMOU00000137788,PGOMOU00000137829,PGOMOU00000128752,PGOMOU00000129855,PGOMOU00000138193,PGOMOU00000135186,PGOMOU00000135404,PGOMOU00000124678,PGOMOU00000124954,PGOMOU00000125038,PGOMOU00000125556,PGOMOU00000130304,PGO…
mouse	ENSMUSG00000062358	Gm5619	3	PGOMOU00000135607,PGOMOU00000131931,PGOMOU00000132132
mouse	ENSMUSG00000062365	Gm4968	5	PGOMOU00000125625,PGOMOU00000122718,PGOMOU00000139008,PGOMOU00000120431,PGOMOU00000255612
mouse	ENSMUSG00000062369	Dub1a	1	PGOMOU00000129187
mouse	ENSMUSG00000062380	Tubb3	1	PGOMOU00000137950
mouse	ENSMUSG00000062382	Gm10116	22	PGOMOU00000127730,PGOMOU00000135150,PGOMOU00000135615,PGOMOU00000133925,PGOMOU00000134934,PGOMOU00000135004,PGOMOU00000122330,PGOMOU00000122879,PGOMOU00000134232,PGOMOU00000126855,PGOMOU00000121336,PGOMOU00000120226,PGOMOU00000120961,PGOMOU00000135921,PGOMOU00000128771,PGOMOU00000130120,PGOMOU00000131599,PGOMOU00000131740,PGOMOU00000122934,PGOMOU00000122952,PGOMOU00000123693,PGOMOU00000123764
mouse	ENSMUSG00000062397	Zfp706	1	PGOMOU00000137659
mouse	ENSMUSG00000062417	Hist1h3g	1	PGOMOU00000128302
mouse	ENSMUSG00000062421	Arf2	2	PGOMOU00000126524,PGOMOU00000121423
mouse	ENSMUSG00000062472	Gm4945	9	PGOMOU00000127524,PGOMOU00000125262,PGOMOU00000130541,PGOMOU00000134645,PGOMOU00000135027,PGOMOU00000135086,PGOMOU00000121911,PGOMOU00000122154,PGOMOU00000121160
mouse	ENSMUSG00000062477	Hmgb1l	20	PGOMOU00000127490,PGOMOU00000127637,PGOMOU00000128145,PGOMOU00000135303,PGOMOU00000135500,PGOMOU00000135606,PGOMOU00000125114,PGOMOU00000130287,PGOMOU00000131083,PGOMOU00000132329,PGOMOU00000134254,PGOMOU00000134319,PGOMOU00000138879,PGOMOU00000121154,PGOMOU00000136798,PGOMOU00000136810,PGOMOU00000137274,PGOMOU00000129196,PGOMOU00000130089,PGOMOU00000123163
mouse	ENSMUSG00000062483	Vmn1r171	5	PGOMOU00000128639,PGOMOU00000128641,PGOMOU00000128642,PGOMOU00000129576,PGOMOU00000129577
mouse	ENSMUSG00000062496	4930431F12Rik	17	PGOMOU00000128016,PGOMOU00000128017,PGOMOU00000133954,PGOMOU00000122770,PGOMOU00000126418,PGOMOU00000255093,PGOMOU00000126706,PGOMOU00000122041,PGOMOU00000120733,PGOMOU00000120763,PGOMOU00000129600,PGOMOU00000129692,PGOMOU00000129853,PGOMOU00000131477,PGOMOU00000138386,PGOMOU00000124087,PGOMOU00000124404
mouse	ENSMUSG00000062501	4930425F17Rik	2	PGOMOU00000128303,PGOMOU00000120751
mouse	ENSMUSG00000062511	4930512M02Rik	1	PGOMOU00000254475
mouse	ENSMUSG00000062526	Mppe1	1	PGOMOU00000125512
mouse	ENSMUSG00000062528	Tas2r109	2	PGOMOU00000137389,PGOMOU00000137936
mouse	ENSMUSG00000062536	Gm6003	6	PGOMOU00000129639,PGOMOU00000129642,PGOMOU00000129653,PGOMOU00000129655,PGOMOU00000129659,PGOMOU00000129674
mouse	ENSMUSG00000062591	Tubb4	1	PGOMOU00000134260
mouse	ENSMUSG00000062611	Gm10119	3	PGOMOU00000122667,PGOMOU00000121300,PGOMOU00000131256
mouse	ENSMUSG00000062621	Olfr911-ps1	1	PGOMOU00000138502
mouse	ENSMUSG00000062629	Olfr114	2	PGOMOU00000132011,PGOMOU00000132016
mouse	ENSMUSG00000062651	H2afb1	5	PGOMOU00000124097,PGOMOU00000125707,PGOMOU00000125737,PGOMOU00000125738,PGOMOU00000125744
mouse	ENSMUSG00000062683	Atp5g2	5	PGOMOU00000135727,PGOMOU00000135037,PGOMOU00000131339,PGOMOU00000138717,PGOMOU00000124592
mouse	ENSMUSG00000062687	Gm6531	3	PGOMOU00000133585,PGOMOU00000120454,PGOMOU00000136967
mouse	ENSMUSG00000062691	1110001A16Rik	1	PGOMOU00000125881
mouse	ENSMUSG00000062742	Gm5239	1	PGOMOU00000138941
mouse	ENSMUSG00000062751	Prss1	1	PGOMOU00000137551
mouse	ENSMUSG00000062753	AI413582	1	PGOMOU00000132265
mouse	ENSMUSG00000062758	Gm16477	3	PGOMOU00000124952,PGOMOU00000129296,PGOMOU00000124294
mouse	ENSMUSG00000062797	l7Rn6	1	PGOMOU00000123723
mouse	ENSMUSG00000062813	Gm10121	1	PGOMOU00000131038
mouse	ENSMUSG00000062825	Actg1	13	PGOMOU00000127990,PGOMOU00000130993,PGOMOU00000132223,PGOMOU00000132416,PGOMOU00000129866,PGOMOU00000131572,PGOMOU00000121190,PGOMOU00000121221,PGOMOU00000135139,PGOMOU00000139048,PGOMOU00000255642,PGOMOU00000136856,PGOMOU00000123146
mouse	ENSMUSG00000062861	Zfp28	1	PGOMOU00000255432
mouse	ENSMUSG00000062868	Olfr830	1	PGOMOU00000138040
mouse	ENSMUSG00000062874	Gm4978	4	PGOMOU00000133213,PGOMOU00000121092,PGOMOU00000121108,PGOMOU00000131640
mouse	ENSMUSG00000062908	Acadm	1	PGOMOU00000131713
mouse	ENSMUSG00000062933	Gm10123	31	PGOMOU00000135563,PGOMOU00000130254,PGOMOU00000130795,PGOMOU00000133113,PGOMOU00000133597,PGOMOU00000133799,PGOMOU00000132264,PGOMOU00000134036,PGOMOU00000134193,PGOMOU00000134371,PGOMOU00000125829,PGOMOU00000126909,PGOMOU00000121470,PGOMOU00000121677,PGOMOU00000121962,PGOMOU00000122063,PGOMOU00000122125,PGOMOU00000120618,PGOMOU00000120632,PGOMOU00000120898,PGOMOU00000121033,PGOMOU00000136191,PGO…
mouse	ENSMUSG00000062952	Tas2r110	1	PGOMOU00000137937
mouse	ENSMUSG00000062981	Mrpl42	7	PGOMOU00000127733,PGOMOU00000135681,PGOMOU00000135682,PGOMOU00000122362,PGOMOU00000122627,PGOMOU00000134065,PGOMOU00000120745
mouse	ENSMUSG00000062997	Rpl35	15	PGOMOU00000127717,PGOMOU00000135405,PGOMOU00000135646,PGOMOU00000133589,PGOMOU00000134611,PGOMOU00000134762,PGOMOU00000126670,PGOMOU00000121347,PGOMOU00000135983,PGOMOU00000136496,PGOMOU00000255855,PGOMOU00000137518,PGOMOU00000131758,PGOMOU00000137988,PGOMOU00000124485
mouse	ENSMUSG00000063015	Ccni	2	PGOMOU00000133784,PGOMOU00000137582
mouse	ENSMUSG00000063047	Zfp780b	1	PGOMOU00000129609
mouse	ENSMUSG00000063058	Gm6406	1	PGOMOU00000138675
mouse	ENSMUSG00000063065	Mapk3	6	PGOMOU00000125226,PGOMOU00000122851,PGOMOU00000255834,PGOMOU00000124307,PGOMOU00000120138,PGOMOU00000120718
mouse	ENSMUSG00000063162	Gm16416	2	PGOMOU00000135512,PGOMOU00000131487
mouse	ENSMUSG00000063180	Gm10126	1	PGOMOU00000137852
mouse	ENSMUSG00000063229	Ldha	23	PGOMOU00000135517,PGOMOU00000134930,PGOMOU00000121324,PGOMOU00000121782,PGOMOU00000130247,PGOMOU00000128002,PGOMOU00000130998,PGOMOU00000133188,PGOMOU00000122398,PGOMOU00000131782,PGOMOU00000132470,PGOMOU00000125975,PGOMOU00000126239,PGOMOU00000121515,PGOMOU00000121778,PGOMOU00000121018,PGOMOU00000135852,PGOMOU00000137428,PGOMOU00000131674,PGOMOU00000123220,PGOMOU00000123528,PGOMOU00000124346,PGO…
mouse	ENSMUSG00000063235	Ptpmt1	1	PGOMOU00000120219
mouse	ENSMUSG00000063253	Scoc	2	PGOMOU00000132019,PGOMOU00000120625
mouse	ENSMUSG00000063269	Vmn1r202	1	PGOMOU00000130220
mouse	ENSMUSG00000063275	Ptpla	1	PGOMOU00000121671
mouse	ENSMUSG00000063316	Rpl27	29	PGOMOU00000127737,PGOMOU00000127942,PGOMOU00000127955,PGOMOU00000135778,PGOMOU00000135809,PGOMOU00000133203,PGOMOU00000134707,PGOMOU00000135058,PGOMOU00000122891,PGOMOU00000138878,PGOMOU00000126352,PGOMOU00000126986,PGOMOU00000121297,PGOMOU00000122108,PGOMOU00000120845,PGOMOU00000121039,PGOMOU00000136013,PGOMOU00000136740,PGOMOU00000127023,PGOMOU00000127141,PGOMOU00000137192,PGOMOU00000137512,PGO…
mouse	ENSMUSG00000063328	Gm9396	19	PGOMOU00000127519,PGOMOU00000127816,PGOMOU00000135488,PGOMOU00000133170,PGOMOU00000133198,PGOMOU00000122390,PGOMOU00000131836,PGOMOU00000134415,PGOMOU00000126636,PGOMOU00000121928,PGOMOU00000122109,PGOMOU00000120341,PGOMOU00000255573,PGOMOU00000255913,PGOMOU00000130114,PGOMOU00000131404,PGOMOU00000138190,PGOMOU00000123476,PGOMOU00000124300
mouse	ENSMUSG00000063334	Krr1	1	PGOMOU00000136408
mouse	ENSMUSG00000063383	Zfp947	2	PGOMOU00000131896,PGOMOU00000120730
mouse	ENSMUSG00000063447	1700013N18Rik	1	PGOMOU00000136352
mouse	ENSMUSG00000063457	Rps15	15	PGOMOU00000127873,PGOMOU00000135685,PGOMOU00000124663,PGOMOU00000133035,PGOMOU00000133223,PGOMOU00000122668,PGOMOU00000134480,PGOMOU00000136235,PGOMOU00000137388,PGOMOU00000137885,PGOMOU00000137939,PGOMOU00000137940,PGOMOU00000131767,PGOMOU00000123274,PGOMOU00000126369
mouse	ENSMUSG00000063480	Nhp2l1	9	PGOMOU00000128049,PGOMOU00000124855,PGOMOU00000130682,PGOMOU00000131005,PGOMOU00000122478,PGOMOU00000131973,PGOMOU00000121210,PGOMOU00000120273,PGOMOU00000137881
mouse	ENSMUSG00000063524	Eno1	2	PGOMOU00000132529,PGOMOU00000120608
mouse	ENSMUSG00000063556	Gm10132	4	PGOMOU00000135683,PGOMOU00000122135,PGOMOU00000137625,PGOMOU00000128952
mouse	ENSMUSG00000063656	Gm10135	1	PGOMOU00000134556
mouse	ENSMUSG00000063670	Olfr1537-ps1	2	PGOMOU00000138123,PGOMOU00000138512
mouse	ENSMUSG00000063681	Crb1	2	PGOMOU00000256045,PGOMOU00000256457
mouse	ENSMUSG00000063777	Olfr1469	1	PGOMOU00000138980
mouse	ENSMUSG00000063785	Utp14a	1	PGOMOU00000121072
mouse	ENSMUSG00000063800	Prpf38a	3	PGOMOU00000127845,PGOMOU00000133918,PGOMOU00000120742
mouse	ENSMUSG00000063812	Vmn1r17	2	PGOMOU00000137035,PGOMOU00000137039
mouse	ENSMUSG00000063816	Gm4987	2	PGOMOU00000130584,PGOMOU00000126083
mouse	ENSMUSG00000063875	Rps6-ps1	27	PGOMOU00000127852,PGOMOU00000135773,PGOMOU00000125261,PGOMOU00000125636,PGOMOU00000130502,PGOMOU00000130614,PGOMOU00000122845,PGOMOU00000126192,PGOMOU00000126958,PGOMOU00000121348,PGOMOU00000121868,PGOMOU00000255245,PGOMOU00000120907,PGOMOU00000120981,PGOMOU00000135947,PGOMOU00000136131,PGOMOU00000136539,PGOMOU00000136758,PGOMOU00000137455,PGOMOU00000129227,PGOMOU00000138070,PGOMOU00000138597,PGO…
mouse	ENSMUSG00000063882	Uqcrh	5	PGOMOU00000125649,PGOMOU00000134723,PGOMOU00000134822,PGOMOU00000121681,PGOMOU00000122091
mouse	ENSMUSG00000063885	Gm6498	1	PGOMOU00000138617
mouse	ENSMUSG00000063888	Rpl7l1	5	PGOMOU00000135207,PGOMOU00000134623,PGOMOU00000136550,PGOMOU00000131101,PGOMOU00000123208
mouse	ENSMUSG00000063902	Gm7964	1	PGOMOU00000130539
mouse	ENSMUSG00000063986	Gm6613	6	PGOMOU00000127858,PGOMOU00000135718,PGOMOU00000133742,PGOMOU00000126521,PGOMOU00000136257,PGOMOU00000128560
mouse	ENSMUSG00000064030	Wibg	4	PGOMOU00000120576,PGOMOU00000136624,PGOMOU00000127131,PGOMOU00000124067
mouse	ENSMUSG00000064063	BC048507	1	PGOMOU00000138192
mouse	ENSMUSG00000064068	Mtx1	1	PGOMOU00000137906
mouse	ENSMUSG00000064081	Gm8973	1	PGOMOU00000132527
mouse	ENSMUSG00000064121	Olfr96	2	PGOMOU00000132012,PGOMOU00000132450
mouse	ENSMUSG00000064145	Arih2	1	PGOMOU00000135302
mouse	ENSMUSG00000064208	Gm10145	1	PGOMOU00000120797
mouse	ENSMUSG00000064231	Gm5321	1	PGOMOU00000135741
mouse	ENSMUSG00000064243	Vmn1r205	1	PGOMOU00000130734
mouse	ENSMUSG00000064259	Vmn1r13	1	PGOMOU00000137613
mouse	ENSMUSG00000064315	Rpl21-ps10	1	PGOMOU00000127008
mouse	ENSMUSG00000064326	Siva1	2	PGOMOU00000120533,PGOMOU00000138547
mouse	ENSMUSG00000064341	mt-Nd1	2	PGOMOU00000134690,PGOMOU00000122156
mouse	ENSMUSG00000064351	mt-Co1	2	PGOMOU00000121239,PGOMOU00000127248
mouse	ENSMUSG00000064354	mt-Co2	3	PGOMOU00000125860,PGOMOU00000121238,PGOMOU00000138292
mouse	ENSMUSG00000064357	mt-Atp6	2	PGOMOU00000126005,PGOMOU00000138291
mouse	ENSMUSG00000064358	mt-Co3	2	PGOMOU00000125859,PGOMOU00000138290
mouse	ENSMUSG00000064360	mt-Nd3	2	PGOMOU00000132235,PGOMOU00000125858
mouse	ENSMUSG00000064368	mt-Nd6	1	PGOMOU00000136066
mouse	ENSMUSG00000064370	mt-Cytb	1	PGOMOU00000136594
mouse	ENSMUSG00000065950	Gm5908	1	PGOMOU00000135279
mouse	ENSMUSG00000065952	C330021F23Rik	11	PGOMOU00000254580,PGOMOU00000125567,PGOMOU00000133821,PGOMOU00000120588,PGOMOU00000121052,PGOMOU00000136367,PGOMOU00000127373,PGOMOU00000136969,PGOMOU00000137974,PGOMOU00000131423,PGOMOU00000124056
mouse	ENSMUSG00000065954	Tacc1	1	PGOMOU00000123580
mouse	ENSMUSG00000065990	Aurkaip1	1	PGOMOU00000131135
mouse	ENSMUSG00000066009	Gm13051	1	PGOMOU00000120715
mouse	ENSMUSG00000066031	Gm13023	1	PGOMOU00000121492
mouse	ENSMUSG00000066037	Hnrnpr	1	PGOMOU00000126033
mouse	ENSMUSG00000066057	2610044O15Rik	1	PGOMOU00000132552
mouse	ENSMUSG00000066058	Cldn19	1	PGOMOU00000132249
mouse	ENSMUSG00000066116	Gm10154	1	PGOMOU00000128315
mouse	ENSMUSG00000066125	Olfr538	1	PGOMOU00000130111
mouse	ENSMUSG00000066141	Gm11232	6	PGOMOU00000126860,PGOMOU00000126861,PGOMOU00000126862,PGOMOU00000126863,PGOMOU00000126864,PGOMOU00000129229
mouse	ENSMUSG00000066148	Prpf4	1	PGOMOU00000126625
mouse	ENSMUSG00000066180	Gm10155	5	PGOMOU00000124667,PGOMOU00000130680,PGOMOU00000122176,PGOMOU00000120198,PGOMOU00000127174
mouse	ENSMUSG00000066263	Olfr639	2	PGOMOU00000256175,PGOMOU00000129992
mouse	ENSMUSG00000066362	Rps13-ps1	19	PGOMOU00000135326,PGOMOU00000130383,PGOMOU00000130493,PGOMOU00000131071,PGOMOU00000134809,PGOMOU00000122507,PGOMOU00000122547,PGOMOU00000122887,PGOMOU00000132403,PGOMOU00000125774,PGOMOU00000126598,PGOMOU00000121932,PGOMOU00000122163,PGOMOU00000120858,PGOMOU00000121161,PGOMOU00000255554,PGOMOU00000137103,PGOMOU00000129594,PGOMOU00000138465
mouse	ENSMUSG00000066382	Iqcf5	1	PGOMOU00000138693
mouse	ENSMUSG00000066389	Rpl31-ps1	10	PGOMOU00000125543,PGOMOU00000130961,PGOMOU00000122710,PGOMOU00000122731,PGOMOU00000132156,PGOMOU00000132182,PGOMOU00000126605,PGOMOU00000127096,PGOMOU00000129258,PGOMOU00000129976
mouse	ENSMUSG00000066407	Gm10263	14	PGOMOU00000135264,PGOMOU00000135269,PGOMOU00000135636,PGOMOU00000125628,PGOMOU00000255130,PGOMOU00000121101,PGOMOU00000121115,PGOMOU00000136232,PGOMOU00000127368,PGOMOU00000255972,PGOMOU00000137782,PGOMOU00000131462,PGOMOU00000124490,PGOMOU00000124605
mouse	ENSMUSG00000066441	Rdh11	1	PGOMOU00000255992
mouse	ENSMUSG00000066452	Gm8226	4	PGOMOU00000134878,PGOMOU00000131932,PGOMOU00000132147,PGOMOU00000135894
mouse	ENSMUSG00000066475	Gm10268	4	PGOMOU00000127480,PGOMOU00000135510,PGOMOU00000130255,PGOMOU00000122231
mouse	ENSMUSG00000066478	Gm5745	5	PGOMOU00000133869,PGOMOU00000134810,PGOMOU00000127181,PGOMOU00000131757,PGOMOU00000138352
mouse	ENSMUSG00000066489	Rpl26-ps2	15	PGOMOU00000135748,PGOMOU00000124977,PGOMOU00000132070,PGOMOU00000134533,PGOMOU00000139103,PGOMOU00000126895,PGOMOU00000121309,PGOMOU00000136203,PGOMOU00000136713,PGOMOU00000255753,PGOMOU00000127431,PGOMOU00000129205,PGOMOU00000131112,PGOMOU00000138528,PGOMOU00000138628
mouse	ENSMUSG00000066530	Hmg1l1	28	PGOMOU00000127531,PGOMOU00000127957,PGOMOU00000135249,PGOMOU00000125479,PGOMOU00000130776,PGOMOU00000133521,PGOMOU00000135007,PGOMOU00000132185,PGOMOU00000134369,PGOMOU00000126317,PGOMOU00000121592,PGOMOU00000121786,PGOMOU00000120487,PGOMOU00000136022,PGOMOU00000136040,PGOMOU00000136479,PGOMOU00000255744,PGOMOU00000136993,PGOMOU00000137424,PGOMOU00000129114,PGOMOU00000129122,PGOMOU00000129965,PGO…
mouse	ENSMUSG00000066537	Vmn2r57	1	PGOMOU00000130791
mouse	ENSMUSG00000066551	Hmgb1	43	PGOMOU00000125036,PGOMOU00000125440,PGOMOU00000125566,PGOMOU00000125679,PGOMOU00000131016,PGOMOU00000122822,PGOMOU00000132098,PGOMOU00000134207,PGOMOU00000134411,PGOMOU00000138746,PGOMOU00000126391,PGOMOU00000126560,PGOMOU00000121236,PGOMOU00000122216,PGOMOU00000120136,PGOMOU00000121032,PGOMOU00000121081,PGOMOU00000136312,PGOMOU00000136818,PGOMOU00000255867,PGOMOU00000137432,PGOMOU00000128991,PGO…
mouse	ENSMUSG00000066568	Lsm14a	1	PGOMOU00000125031
mouse	ENSMUSG00000066583	Abpa	1	PGOMOU00000129697
mouse	ENSMUSG00000066592	Gm7589	1	PGOMOU00000131067
mouse	ENSMUSG00000066613	Zfp932	1	PGOMOU00000130914
mouse	ENSMUSG00000066620	Gm4883	2	PGOMOU00000135110,PGOMOU00000134457
mouse	ENSMUSG00000066626	Gm5121	4	PGOMOU00000126857,PGOMOU00000120917,PGOMOU00000129071,PGOMOU00000138263
mouse	ENSMUSG00000066629	Rpl36-ps3	8	PGOMOU00000128325,PGOMOU00000139020,PGOMOU00000139028,PGOMOU00000121267,PGOMOU00000138135,PGOMOU00000123250,PGOMOU00000123951,PGOMOU00000124249
mouse	ENSMUSG00000066688	Gm13083	1	PGOMOU00000130768
mouse	ENSMUSG00000066735	Vkorc1l1	2	PGOMOU00000131801,PGOMOU00000129501
mouse	ENSMUSG00000066803	Vmn1r84	1	PGOMOU00000129450
mouse	ENSMUSG00000066804	Vmn1r83	1	PGOMOU00000128485
mouse	ENSMUSG00000066850	Vmn1r65	4	PGOMOU00000128369,PGOMOU00000128371,PGOMOU00000128372,PGOMOU00000129313
mouse	ENSMUSG00000066867	Oas1e	1	PGOMOU00000137491
mouse	ENSMUSG00000066877	Nck2	1	PGOMOU00000128927
mouse	ENSMUSG00000066880	Zfp617	2	PGOMOU00000255024,PGOMOU00000255306
mouse	ENSMUSG00000066979	Bub3	1	PGOMOU00000132556
mouse	ENSMUSG00000066990	Gm10192	2	PGOMOU00000125267,PGOMOU00000127188
mouse	ENSMUSG00000067034	Zfp960	4	PGOMOU00000121707,PGOMOU00000121723,PGOMOU00000122264,PGOMOU00000122298
mouse	ENSMUSG00000067085	Gm10197	1	PGOMOU00000121427
mouse	ENSMUSG00000067103	AY702103	1	PGOMOU00000130341
mouse	ENSMUSG00000067125	Rpl30-ps6	1	PGOMOU00000135471
mouse	ENSMUSG00000067161	Gm5560	1	PGOMOU00000132466
mouse	ENSMUSG00000067173	Mrgpra4	5	PGOMOU00000128865,PGOMOU00000128870,PGOMOU00000128874,PGOMOU00000128875,PGOMOU00000128877
mouse	ENSMUSG00000067194	Eif1ax	1	PGOMOU00000121783
mouse	ENSMUSG00000067229	Cyp2c66	1	PGOMOU00000133861
mouse	ENSMUSG00000067242	Lgi1	1	PGOMOU00000134800
mouse	ENSMUSG00000067274	Rplp0	18	PGOMOU00000127962,PGOMOU00000128127,PGOMOU00000135550,PGOMOU00000135818,PGOMOU00000130516,PGOMOU00000130856,PGOMOU00000130940,PGOMOU00000122869,PGOMOU00000138915,PGOMOU00000126789,PGOMOU00000122213,PGOMOU00000120261,PGOMOU00000120984,PGOMOU00000137226,PGOMOU00000128335,PGOMOU00000123586,PGOMOU00000123652,PGOMOU00000123980
mouse	ENSMUSG00000067285	Gm16223	1	PGOMOU00000129912
mouse	ENSMUSG00000067288	Rps28	1	PGOMOU00000135812
mouse	ENSMUSG00000067351	Gm5623	3	PGOMOU00000127410,PGOMOU00000138195,PGOMOU00000138632
mouse	ENSMUSG00000067367	Lyar	1	PGOMOU00000126610
mouse	ENSMUSG00000067482	Olfr1456-ps1	1	PGOMOU00000127902
mouse	ENSMUSG00000067522	Olfr76	1	PGOMOU00000138784
mouse	ENSMUSG00000067529	Olfr1423	1	PGOMOU00000138780
mouse	ENSMUSG00000067649	Mageb18	1	PGOMOU00000123359
mouse	ENSMUSG00000067650	Gm5072	2	PGOMOU00000124226,PGOMOU00000124227
mouse	ENSMUSG00000067736	Gm10222	1	PGOMOU00000126833
mouse	ENSMUSG00000067764	Xlr5c	2	PGOMOU00000130244,PGOMOU00000134175
mouse	ENSMUSG00000067786	Nnat	1	PGOMOU00000130043
mouse	ENSMUSG00000067818	Myl9	1	PGOMOU00000126511
mouse	ENSMUSG00000067833	2900097C17Rik	2	PGOMOU00000121279,PGOMOU00000127253
mouse	ENSMUSG00000067847	Romo1	2	PGOMOU00000255303,PGOMOU00000128746
mouse	ENSMUSG00000067928	Zfp760	1	PGOMOU00000132364
mouse	ENSMUSG00000067941	Gm7168	2	PGOMOU00000131826,PGOMOU00000131827
mouse	ENSMUSG00000068134	Zfp120	1	PGOMOU00000121732
mouse	ENSMUSG00000068149	BC049702	1	PGOMOU00000123936
mouse	ENSMUSG00000068205	Macrod2	1	PGOMOU00000134563
mouse	ENSMUSG00000068220	Lgals1	2	PGOMOU00000124979,PGOMOU00000134131
mouse	ENSMUSG00000068232	Vmn1r42	1	PGOMOU00000137214
[truncated: 2,481 more rows]
