# Supplementary material for: Frequency of intron loss correlates with processed pseudogene abundance: a novel strategy to test the reverse transcriptase model of intron loss
Source: BMC Biol. 2013 Mar 5;11:23. doi: 10.1186/1741-7007-11-23 (PMC3652778; doi:10.1186/1741-7007-11-23)
Supplement: Additional file 6 — 16,241 intron-containing orthologous genes between mice and rats. [file 1741-7007-11-23-S6.XLS]

## Sheet: Additional file 5
Additional file 6. 16,241 intron-containing orthologous genes between mice and rats
mouse		rat
Ensembl gene ID	Symbol	Ensembl gene ID	Symbol
ENSMUSG00000000001	Gnai3	ENSRNOG00000019465	Gnai3
ENSMUSG00000000003	Pbsn	ENSRNOG00000003713	Pbsn
ENSMUSG00000000037	Scml2	ENSRNOG00000003726	F1LYJ7_RAT
ENSMUSG00000000049	Apoh	ENSRNOG00000003566	Apoh
ENSMUSG00000000056	Narf	ENSRNOG00000036664	Narf
ENSMUSG00000000058	Cav2	ENSRNOG00000006411	Cav2
ENSMUSG00000000078	Klf6	ENSRNOG00000016885	Klf6
ENSMUSG00000000088	Cox5a	ENSRNOG00000018816	Cox5a
ENSMUSG00000000093	Tbx2	ENSRNOG00000003517	F1M0C0_RAT
ENSMUSG00000000094	Tbx4	ENSRNOG00000003544	Tbx4
ENSMUSG00000000120	Ngfr	ENSRNOG00000005392	Ngfr
ENSMUSG00000000125	Wnt3	ENSRNOG00000003845	Wnt3
ENSMUSG00000000126	Wnt9a	ENSRNOG00000003066	Wnt9a
ENSMUSG00000000127	Fer	ENSRNOG00000015898	Fert2
ENSMUSG00000000131	Xpo6	ENSRNOG00000016722	Xpo6
ENSMUSG00000000134	Tcfe3	ENSRNOG00000009605	Tfe3
ENSMUSG00000000142	Axin2	ENSRNOG00000003612	Axin2
ENSMUSG00000000148	Baat1	ENSRNOG00000001236	RGD1565146
ENSMUSG00000000149	Gna12	ENSRNOG00000001235	Gna12
ENSMUSG00000000154	Slc22a18	ENSRNOG00000020562	Slc22a18
ENSMUSG00000000159	Igsf5	ENSRNOG00000028216	LOC304000
ENSMUSG00000000167	Pih1d2	ENSRNOG00000009965	Pih1d2
ENSMUSG00000000168	Dlat	ENSRNOG00000009994	Dlat
ENSMUSG00000000171	Sdhd	ENSRNOG00000022980	Sdhd
ENSMUSG00000000182	Fgf23	ENSRNOG00000019855	Fgf23
ENSMUSG00000000183	Fgf6	ENSRNOG00000019836	Fgf6
ENSMUSG00000000184	Ccnd2	ENSRNOG00000019939	CCND2_RAT
ENSMUSG00000000194	Gpr107	ENSRNOG00000023589	Gpr107
ENSMUSG00000000197	Nalcn	ENSRNOG00000004752	NALCN_RAT
ENSMUSG00000000202	Btbd17	ENSRNOG00000003109	Btbd17
ENSMUSG00000000204	Slfn4	ENSRNOG00000037111	F1M564_RAT
ENSMUSG00000000214	Th	ENSRNOG00000020410	Th
ENSMUSG00000000215	Ins2	ENSRNOG00000020405	INS2_RAT
ENSMUSG00000000216	Scnn1g	ENSRNOG00000017842	Scnn1g
ENSMUSG00000000223	Drp2	ENSRNOG00000026704	Drp2
ENSMUSG00000000244	Tspan32	ENSRNOG00000026039	Q5I0J3_RAT
ENSMUSG00000000247	Lhx2	ENSRNOG00000010551	Lhx2
ENSMUSG00000000253	Gmpr	ENSRNOG00000017250	Gmpr
ENSMUSG00000000263	Glra1	ENSRNOG00000013588	Glra1
ENSMUSG00000000266	Mid2	ENSRNOG00000014587	Mid2
ENSMUSG00000000275	Trim25	ENSRNOG00000002341	Trim25
ENSMUSG00000000276	Dgke	ENSRNOG00000002338	F1MAC7_RAT
ENSMUSG00000000278	Scpep1	ENSRNOG00000002358	Scpep1
ENSMUSG00000000282	Mnt	ENSRNOG00000002894	Mnt
ENSMUSG00000000290	Itgb2	ENSRNOG00000001224	Itgb2
ENSMUSG00000000295	Hddc2	ENSRNOG00000021442	Hddc2
ENSMUSG00000000296	Tpd52l1	ENSRNOG00000021478	Tpd52l1
ENSMUSG00000000301	Pemt	ENSRNOG00000043216	Pemt
ENSMUSG00000000303	Cdh1	ENSRNOG00000020151	Cdh1
ENSMUSG00000000305	Cdh4	ENSRNOG00000008976	F1M014_RAT
ENSMUSG00000000308	Ckmt1	ENSRNOG00000014573	Ckmt1
ENSMUSG00000000317	Bcl6b	ENSRNOG00000018811	Bcl6b
ENSMUSG00000000318	Clec10a	ENSRNOG00000018715	Clec10a
ENSMUSG00000000320	Alox12	ENSRNOG00000027037	Alox12
ENSMUSG00000000325	Arvcf	ENSRNOG00000001888	Arvcf
ENSMUSG00000000326	Comt	ENSRNOG00000001889	Comt
ENSMUSG00000000339	Rtcd1	ENSRNOG00000014575	Rtcd1
ENSMUSG00000000340	Dbt	ENSRNOG00000015029	Dbt
ENSMUSG00000000346	Dazap2	ENSRNOG00000004628	DAZP2_RAT
ENSMUSG00000000355	Mcts1	ENSRNOG00000002563	Mcts1
ENSMUSG00000000359	Rem1	ENSRNOG00000007567	Rem1
ENSMUSG00000000365	Rnf17	ENSRNOG00000008059	Rnf17
ENSMUSG00000000374	Trappc10	ENSRNOG00000023210	Trappc10
ENSMUSG00000000378	Ccm2	ENSRNOG00000007643	Ccm2
ENSMUSG00000000381	Wap	ENSRNOG00000008097	Wap
ENSMUSG00000000384	Tbrg4	ENSRNOG00000037664	Tbrg4
ENSMUSG00000000385	Tmprss2	ENSRNOG00000001976	Tmprss2
ENSMUSG00000000392	Fap	ENSRNOG00000005679	F1LMH7_RAT
ENSMUSG00000000394	Gcg	ENSRNOG00000005498	Gcg
ENSMUSG00000000399	Ndufa9	ENSRNOG00000026930	Ndufa9
ENSMUSG00000000402	Egfl6	ENSRNOG00000004275	Egfl6
ENSMUSG00000000409	Lck	ENSRNOG00000009705	Lck
ENSMUSG00000000411	Tssk3	ENSRNOG00000008693	Tssk3
ENSMUSG00000000416	Cttnbp2	ENSRNOG00000008440	Cttnbp2
ENSMUSG00000000420	Galnt1	ENSRNOG00000016207	Galnt1
ENSMUSG00000000435	Myf5	ENSRNOG00000004768	Myf5
ENSMUSG00000000439	Mkrn2	ENSRNOG00000009176	Mkrn2
ENSMUSG00000000440	Pparg	ENSRNOG00000008839	Pparg
ENSMUSG00000000441	Raf1	ENSRNOG00000010153	Raf1
ENSMUSG00000000486	Sept1	ENSRNOG00000017804	Sept1
ENSMUSG00000000489	Pdgfb	ENSRNOG00000017197	Pdgfb
ENSMUSG00000000530	Acvrl1	ENSRNOG00000028713	Acvrl1
ENSMUSG00000000531	Grasp	ENSRNOG00000007346	Grasp
ENSMUSG00000000532	Acvr1b	ENSRNOG00000006934	Acvr1b
ENSMUSG00000000538	Tom1l2	ENSRNOG00000003590	Tom1l2
ENSMUSG00000000544	Gpa33	ENSRNOG00000003740	Gpa33
ENSMUSG00000000552	Zfp385a	ENSRNOG00000036833	Zfp385a
ENSMUSG00000000555	Itga5	ENSRNOG00000036832	Itga5
ENSMUSG00000000560	Gabra2	ENSRNOG00000002349	Gabra2
ENSMUSG00000000561	Wdr77	ENSRNOG00000016394	Wdr77
ENSMUSG00000000562	Adora3	ENSRNOG00000015788	Adora3
ENSMUSG00000000563	Atp5f1	ENSRNOG00000016000	Atp5f1
ENSMUSG00000000567	Sox9	ENSRNOG00000002607	LOC100361122
ENSMUSG00000000568	Hnrnpd	ENSRNOG00000002292	Hnrpd
ENSMUSG00000000581	C1d	ENSRNOG00000005982	C1d
ENSMUSG00000000594	Gm2a	ENSRNOG00000011864	Gm2a
ENSMUSG00000000600	Krit1	ENSRNOG00000007937	Krit1
ENSMUSG00000000605	Clcn4-2	ENSRNOG00000003533	Clcn4-2
ENSMUSG00000000617	Grm6	ENSRNOG00000000233	Grm6
ENSMUSG00000000627	Sema4f	ENSRNOG00000006784	Sema4f
ENSMUSG00000000628	Hk2	ENSRNOG00000006116	Hk2
ENSMUSG00000000631	Myo18a	ENSRNOG00000033101	F1LNC1_RAT
ENSMUSG00000000632	Sez6	ENSRNOG00000009350	Sez6
ENSMUSG00000000673	Haao	ENSRNOG00000031263	Haao
ENSMUSG00000000686	Abhd15	ENSRNOG00000015002	Abhd15
ENSMUSG00000000690	Hoxb6	ENSRNOG00000007823	Hoxb6
ENSMUSG00000000693	Loxl3	ENSRNOG00000007638	Loxl3
ENSMUSG00000000706	Btn1a1	ENSRNOG00000017514	Btn1a1
ENSMUSG00000000708	Kat2b	ENSRNOG00000011871	F1LQ54_RAT
ENSMUSG00000000711	Rab5b	ENSRNOG00000006130	Rab5b
ENSMUSG00000000724	Cryba1	ENSRNOG00000008700	Cryba1
ENSMUSG00000000730	Dnmt3l	ENSRNOG00000001212	Dnmt3l
ENSMUSG00000000731	Aire	ENSRNOG00000001213	Aire
ENSMUSG00000000732	Icosl	ENSRNOG00000023109	F1LVL2_RAT
ENSMUSG00000000738	Spg7	ENSRNOG00000015150	Spg7
ENSMUSG00000000740	Rpl13	ENSRNOG00000015335	Rpl13
ENSMUSG00000000743	Chmp1a	ENSRNOG00000016001	Chmp1a
ENSMUSG00000000751	Rpa1	ENSRNOG00000003123	Rpa1
ENSMUSG00000000753	Serpinf1	ENSRNOG00000003172	Serpinf1
ENSMUSG00000000759	Tubgcp3	ENSRNOG00000017085	Tubgcp3
ENSMUSG00000000766	Oprm1	ENSRNOG00000018191	OPRM_RAT
ENSMUSG00000000776	Polr3d	ENSRNOG00000010028	Polr3d
ENSMUSG00000000782	Tcf7	ENSRNOG00000005872	Tcf7
ENSMUSG00000000787	Ddx3x	ENSRNOG00000023383	D4ADE8_RAT
ENSMUSG00000000791	Il12rb1	ENSRNOG00000019216	E9PSU7_RAT
ENSMUSG00000000792	Slc5a5	ENSRNOG00000018822	Slc5a5
ENSMUSG00000000794	Kcnn3	ENSRNOG00000020706	Kcnn3
ENSMUSG00000000804	Usp32	ENSRNOG00000027711	Usp32
ENSMUSG00000000805	Car4	ENSRNOG00000002916	Car4
ENSMUSG00000000811	Txnrd3	ENSRNOG00000017228	Txnrd3
ENSMUSG00000000817	Fasl	ENSRNOG00000002978	Faslg
ENSMUSG00000000823	Znf512b	ENSRNOG00000015558	Uckl1
ENSMUSG00000000826	Dnajc5	ENSRNOG00000015202	Dnajc5
ENSMUSG00000000827	Tpd52l2	ENSRNOG00000015122	Tpd52l2
ENSMUSG00000000838	Fmr1	ENSRNOG00000011900	FMR1_RAT
ENSMUSG00000000861	Bcl11a	ENSRNOG00000007049	D3ZSY3_RAT
ENSMUSG00000000869	Il4	ENSRNOG00000007624	Il4
ENSMUSG00000000876	Pxmp4	ENSRNOG00000016975	Pxmp4
ENSMUSG00000000881	Dlg3	ENSRNOG00000002767	Dlg3
ENSMUSG00000000884	Gnb1l	ENSRNOG00000001891	Gnb1l
ENSMUSG00000000889	Dbh	ENSRNOG00000006641	Dbh
ENSMUSG00000000901	Mmp11	ENSRNOG00000028344	Mmp11
ENSMUSG00000000902	Smarcb1	ENSRNOG00000028302	Q4KLI0_RAT
ENSMUSG00000000903	Vpreb3	ENSRNOG00000028394	Vpreb3
ENSMUSG00000000915	Hip1r	ENSRNOG00000001091	Hip1r
ENSMUSG00000000916	Nsun5	ENSRNOG00000001450	Nsun5
ENSMUSG00000000934	Top1mt	ENSRNOG00000007500	Top1mt
ENSMUSG00000000938	Hoxa10	ENSRNOG00000027246	D3ZHM5_RAT
ENSMUSG00000000942	Hoxa4	ENSRNOG00000027365	LOC100360577
ENSMUSG00000000948	Snrpn	ENSRNOG00000015976	Snrpn
ENSMUSG00000000957	Mmp14	ENSRNOG00000010947	MMP14_RAT
ENSMUSG00000000958	Slc7a7	ENSRNOG00000010296	Slc7a7
ENSMUSG00000000959	Oxa1l	ENSRNOG00000009713	Oxa1l
ENSMUSG00000000976	Heatr6	ENSRNOG00000002542	Heatr6
ENSMUSG00000000982	Ccl3	ENSRNOG00000011205	Ccl3
ENSMUSG00000001014	Icam4	ENSRNOG00000042078	D3ZP29_RAT
ENSMUSG00000001016	Ilf2	ENSRNOG00000014154	Ilf2
ENSMUSG00000001017	2500003M10Rik	ENSRNOG00000012760	LOC361990
ENSMUSG00000001018	Snapin	ENSRNOG00000013356	Snapap
ENSMUSG00000001020	S100a4	ENSRNOG00000011821	S100a4
ENSMUSG00000001021	S100a3	ENSRNOG00000012008	S100a3
ENSMUSG00000001023	S100a5	ENSRNOG00000011748	S100a5
ENSMUSG00000001025	S100a6	ENSRNOG00000011647	S100a6
ENSMUSG00000001027	Scn4a	ENSRNOG00000012134	Scn4a
ENSMUSG00000001029	Icam2	ENSRNOG00000025143	Icam2
ENSMUSG00000001034	Mapk7	ENSRNOG00000002412	Mapk7
ENSMUSG00000001036	Epn2	ENSRNOG00000002523	EPN2_RAT
ENSMUSG00000001039	B9d1	ENSRNOG00000002462	B9D1_RAT
ENSMUSG00000001052	Sec24b	ENSRNOG00000023373	Sec24b
ENSMUSG00000001053	N4bp3	ENSRNOG00000021731	N4bp3
ENSMUSG00000001054	Rmnd5b	ENSRNOG00000003475	Rmnd5b
ENSMUSG00000001056	Nhp2	ENSRNOG00000004247	Nhp2
ENSMUSG00000001062	1300018I17Rik	ENSRNOG00000028904	RGD1565149
ENSMUSG00000001065	Zfp276	ENSRNOG00000016631	Zfp276
ENSMUSG00000001076	C1ql4	ENSRNOG00000002316	C1ql4
ENSMUSG00000001082	Mfsd10	ENSRNOG00000012534	Mfsd10
ENSMUSG00000001089	Luzp1	ENSRNOG00000022402	Luzp1
ENSMUSG00000001095	Slc13a2	ENSRNOG00000010337	Slc13a2
ENSMUSG00000001100	Poldip2	ENSRNOG00000009252	E9PT51_RAT
ENSMUSG00000001103	Sebox	ENSRNOG00000009979	Sebox
ENSMUSG00000001105	Ift20	ENSRNOG00000008891	Ift20
ENSMUSG00000001119	Col6a1	ENSRNOG00000001249	Col6a1
ENSMUSG00000001120	Pcbp3	ENSRNOG00000001245	Pcbp3
ENSMUSG00000001123	Lgals9	ENSRNOG00000012681	Lgals9
ENSMUSG00000001127	Araf	ENSRNOG00000010838	Araf
ENSMUSG00000001128	Cfp	ENSRNOG00000025811	Cfp
ENSMUSG00000001131	Timp1	ENSRNOG00000010208	Timp1
ENSMUSG00000001134	Uxt	ENSRNOG00000009893	Uxt
ENSMUSG00000001138	Cnnm3	ENSRNOG00000016032	D3ZU94_RAT
ENSMUSG00000001143	Lman2l	ENSRNOG00000015699	D3ZUG7_RAT
ENSMUSG00000001150	Mcm3ap	ENSRNOG00000001272	Mcm3ap
ENSMUSG00000001151	Pcnt	ENSRNOG00000001276	D3ZMY8_RAT
ENSMUSG00000001155	Ftcd	ENSRNOG00000001261	Ftcd
ENSMUSG00000001156	Mxd1	ENSRNOG00000017720	Mxd1
ENSMUSG00000001157	Gmcl1	ENSRNOG00000017838	Gmcl1
ENSMUSG00000001158	Snrnp27	ENSRNOG00000017747	Snrnp27
ENSMUSG00000001168	Oas1h	ENSRNOG00000001370	Oas1h
ENSMUSG00000001173	Ocrl	ENSRNOG00000003875	Ocrl
ENSMUSG00000001175	Calm1	ENSRNOG00000004060	Calm1
ENSMUSG00000001211	Agpat3	ENSRNOG00000001205	Agpat3
ENSMUSG00000001225	Slc26a3	ENSRNOG00000006878	Slc26a3
ENSMUSG00000001240	Ramp2	ENSRNOG00000020415	Ramp2
ENSMUSG00000001247	Lsr	ENSRNOG00000021053	Lsr
ENSMUSG00000001248	Gramd1a	ENSRNOG00000021106	Gramd1a
ENSMUSG00000001249	Hpn	ENSRNOG00000021097	HEPS_RAT
ENSMUSG00000001260	Gabrg1	ENSRNOG00000002360	Gabrg1
ENSMUSG00000001270	Ckb	ENSRNOG00000010872	Ckb
ENSMUSG00000001280	Sp1	ENSRNOG00000014084	Sp1
ENSMUSG00000001281	Itgb7	ENSRNOG00000012208	Itgb7
ENSMUSG00000001285	Myg1	ENSRNOG00000013343	Myg1
ENSMUSG00000001288	Rarg	ENSRNOG00000012499	Rarg
ENSMUSG00000001289	Pfdn5	ENSRNOG00000012985	Pfdn5
ENSMUSG00000001300	Efnb2	ENSRNOG00000014648	Efnb2
ENSMUSG00000001305	Rrp15	ENSRNOG00000002450	Rrp15
ENSMUSG00000001313	Rnd2	ENSRNOG00000020698	Rnd2
ENSMUSG00000001323	Srr	ENSRNOG00000002991	Srr
ENSMUSG00000001333	Sync	ENSRNOG00000008118	Sync
ENSMUSG00000001334	Fndc5	ENSRNOG00000030238	Fndc5
ENSMUSG00000001349	Cnn1	ENSRNOG00000027736	D4ADB8_RAT
ENSMUSG00000001366	Fbxo9	ENSRNOG00000008214	Fbxo9
ENSMUSG00000001376	Ccdc132	ENSRNOG00000009894	Ccdc132
ENSMUSG00000001379	Apbb3	ENSRNOG00000017849	Apbb3
ENSMUSG00000001380	Hars	ENSRNOG00000028105	Hars
ENSMUSG00000001383	Zmat2	ENSRNOG00000016016	Zmat2
ENSMUSG00000001403	Ube2c	ENSRNOG00000015131	Ube2c
ENSMUSG00000001415	Smg5	ENSRNOG00000019590	Smg5
ENSMUSG00000001416	Cct3	ENSRNOG00000019090	Cct3
ENSMUSG00000001417	Rhbg	ENSRNOG00000019412	Rhbg
ENSMUSG00000001418	0610031J06Rik	ENSRNOG00000019281	RGD1303130
ENSMUSG00000001419	Mef2d	ENSRNOG00000031778	Mef2d
ENSMUSG00000001420	Tmem79	ENSRNOG00000019414	Tmem79
ENSMUSG00000001424	Snd1	ENSRNOG00000031173	D4A8Y5_RAT
ENSMUSG00000001435	Col18a1	ENSRNOG00000001229	F1LR02_RAT
ENSMUSG00000001436	Slc19a1	ENSRNOG00000001232	Slc19a1
ENSMUSG00000001440	Kpnb1	ENSRNOG00000009275	Kpnb1
ENSMUSG00000001441	Npepps	ENSRNOG00000023095	Npepps
ENSMUSG00000001444	Tbx21	ENSRNOG00000009427	Tbx21
ENSMUSG00000001445	Mrpl10	ENSRNOG00000009567	Mrpl10
ENSMUSG00000001467	Cyp51	ENSRNOG00000007234	CP51A_RAT
ENSMUSG00000001472	Tcf25	ENSRNOG00000017023	Tcf25
ENSMUSG00000001473	Tubb6	ENSRNOG00000018371	Tubb6
ENSMUSG00000001482	Def8	ENSRNOG00000000264	Def8
ENSMUSG00000001493	Meox1	ENSRNOG00000020803	Meox1
ENSMUSG00000001494	Sost	ENSRNOG00000020805	Sost
ENSMUSG00000001496	Nkx2-1	ENSRNOG00000008644	Nkx2-1
ENSMUSG00000001497	Pax9	ENSRNOG00000008826	Pax9
ENSMUSG00000001504	Irx2	ENSRNOG00000012742	Irx2
ENSMUSG00000001506	Col1a1	ENSRNOG00000003897	Col1a1
ENSMUSG00000001507	Itga3	ENSRNOG00000004276	D3ZCG9_RAT
ENSMUSG00000001508	Sgca	ENSRNOG00000003998	Sgca
ENSMUSG00000001510	Dlx3	ENSRNOG00000004278	Dlx3
ENSMUSG00000001517	Foxm1	ENSRNOG00000005936	Foxm1
ENSMUSG00000001518	Itfg2	ENSRNOG00000006264	Itfg2
ENSMUSG00000001520	Nrip2	ENSRNOG00000042939	LOC689619
ENSMUSG00000001521	Tulp3	ENSRNOG00000005767	Tulp3
ENSMUSG00000001524	Gtf2h4	ENSRNOG00000000831	Gtf2h4
ENSMUSG00000001525	Tubb5	ENSRNOG00000000821	Tubb5
ENSMUSG00000001542	Ell2	ENSRNOG00000027089	Ell2
ENSMUSG00000001552	Jup	ENSRNOG00000015380	Jup
ENSMUSG00000001555	Fkbp10	ENSRNOG00000015941	Fkbp10
ENSMUSG00000001558	Klhl10	ENSRNOG00000016749	Klhl10
ENSMUSG00000001576	Ergic1	ENSRNOG00000003508	LOC100364400
ENSMUSG00000001583	Tnk1	ENSRNOG00000015578	Tnk1
ENSMUSG00000001588	Acap1	ENSRNOG00000015674	Acap1
ENSMUSG00000001604	Tcea3	ENSRNOG00000011794	Tcea3
ENSMUSG00000001622	Csn3	ENSRNOG00000001951	Csn3
ENSMUSG00000001632	Brpf1	ENSRNOG00000008142	Brpf1
ENSMUSG00000001642	Akr1b3	ENSRNOG00000009513	Akr1b1
ENSMUSG00000001655	Hoxc13	ENSRNOG00000028679	Hoxc13
ENSMUSG00000001656	Hoxc11	ENSRNOG00000016141	D4ACL0_RAT
ENSMUSG00000001657	Hoxc8	ENSRNOG00000028619	Hoxc8
ENSMUSG00000001661	Hoxc6	ENSRNOG00000016442	Q63991_RAT
ENSMUSG00000001663	Gstt1	ENSRNOG00000001242	Gstt3
ENSMUSG00000001666	Ddt	ENSRNOG00000001239	Ddt
ENSMUSG00000001670	Tat	ENSRNOG00000016348	Tat
ENSMUSG00000001672	Marveld3	ENSRNOG00000016291	Marveld3
ENSMUSG00000001674	Ddx18	ENSRNOG00000025430	Ddx18
ENSMUSG00000001687	Ubl3	ENSRNOG00000000921	Ubl3
ENSMUSG00000001700	Gramd3	ENSRNOG00000015225	Gramd3
ENSMUSG00000001707	Eef1e1	ENSRNOG00000016390	Eef1e1
ENSMUSG00000001729	Akt1	ENSRNOG00000028629	Akt1
ENSMUSG00000001739	Cldn15	ENSRNOG00000001419	Cldn15
ENSMUSG00000001741	Il16	ENSRNOG00000011680	Il16
ENSMUSG00000001750	Tcirg1	ENSRNOG00000017220	Tcirg1
ENSMUSG00000001751	Naglu	ENSRNOG00000032381	D3ZZL3_RAT
ENSMUSG00000001755	Coasy	ENSRNOG00000019918	Coasy
ENSMUSG00000001761	Smo	ENSRNOG00000008332	Smo
ENSMUSG00000001763	Tspan33	ENSRNOG00000007900	Tspan33
ENSMUSG00000001767	Crnkl1	ENSRNOG00000010587	LOC100365941
ENSMUSG00000001768	Rin2	ENSRNOG00000010131	Rin2
ENSMUSG00000001773	Folh1	ENSRNOG00000013770	Folh1
ENSMUSG00000001774	Chordc1	ENSRNOG00000026643	Chordc1
ENSMUSG00000001783	D10Wsu52e	ENSRNOG00000004813	LOC362855
ENSMUSG00000001785	Pwp1	ENSRNOG00000005350	Pwp1
ENSMUSG00000001786	Fbxo7	ENSRNOG00000004637	Fbxo7
ENSMUSG00000001794	Capns1	ENSRNOG00000001503	Capns1
ENSMUSG00000001802	Lrp3	ENSRNOG00000011451	Lrp3
ENSMUSG00000001804	Dsg4	ENSRNOG00000022364	Dsg4
ENSMUSG00000001815	Evx2	ENSRNOG00000001589	D4ACC8_RAT
ENSMUSG00000001819	Hoxd13	ENSRNOG00000001588	Hoxd13
ENSMUSG00000001823	Hoxd12	ENSRNOG00000001587	Hoxd12
ENSMUSG00000001827	Folr1	ENSRNOG00000019902	Folr1
ENSMUSG00000001829	Clpb	ENSRNOG00000019693	Clpb
ENSMUSG00000001833	Sept7	ENSRNOG00000006545	Sept7
ENSMUSG00000001844	Zdhhc4	ENSRNOG00000001089	Zdhhc4
ENSMUSG00000001847	Rac1	ENSRNOG00000001068	Rac1
ENSMUSG00000001855	Nup214	ENSRNOG00000023393	Nup214
ENSMUSG00000001864	Aif1l	ENSRNOG00000009951	Aif1l
ENSMUSG00000001865	Cpa3	ENSRNOG00000011181	Cpa3
ENSMUSG00000001870	Ltbp1	ENSRNOG00000033090	LTBP1_RAT
ENSMUSG00000001891	Ugp2	ENSRNOG00000008079	Ugp2
ENSMUSG00000001901	Kcnh6	ENSRNOG00000008078	Kcnh6
ENSMUSG00000001909	Trmt1	ENSRNOG00000002914	F1MAP8_RAT
ENSMUSG00000001910	Nacc1	ENSRNOG00000002864	Nacc1
ENSMUSG00000001911	Nfix	ENSRNOG00000002983	Nfix
ENSMUSG00000001918	Slc1a5	ENSRNOG00000015948	Slc1a5
ENSMUSG00000001924	Uba1	ENSRNOG00000019164	Uba1
ENSMUSG00000001930	Vwf	ENSRNOG00000019689	Vwf
ENSMUSG00000001942	Siae	ENSRNOG00000031266	Siae
ENSMUSG00000001943	Vsig2	ENSRNOG00000033490	Vsig2
ENSMUSG00000001946	Esam	ENSRNOG00000033217	Esam
ENSMUSG00000001948	Spa17	ENSRNOG00000010934	Spa17
ENSMUSG00000001962	Fam50a	ENSRNOG00000037246	Fam50a
ENSMUSG00000001964	Emd	ENSRNOG00000037241	Emd
ENSMUSG00000001983	Taco1	ENSRNOG00000008405	D4A7N9_RAT
ENSMUSG00000001985	Grik3	ENSRNOG00000008992	Grik3
ENSMUSG00000001986	Gria3	ENSRNOG00000007682	Gria3
ENSMUSG00000001988	Npas1	ENSRNOG00000015376	Npas1
ENSMUSG00000001995	Sipa1l2	ENSRNOG00000019791	Sipa1l2
ENSMUSG00000001998	Ap4e1	ENSRNOG00000022938	Ap4e1
ENSMUSG00000001999	Blvra	ENSRNOG00000011778	Blvra
ENSMUSG00000002006	Pdzd4	ENSRNOG00000037282	Pdzd4
ENSMUSG00000002007	Srpk3	ENSRNOG00000019303	Srpk3
ENSMUSG00000002010	Idh3g	ENSRNOG00000037284	Idh3g
ENSMUSG00000002012	Pnck	ENSRNOG00000017923	Pnck
ENSMUSG00000002014	Ssr4	ENSRNOG00000037283	Ssr4
ENSMUSG00000002015	Bcap31	ENSRNOG00000019053	Bcap31
ENSMUSG00000002017	Fam98a	ENSRNOG00000030328	Fam98a
ENSMUSG00000002020	Ltbp2	ENSRNOG00000012094	Ltbp2
ENSMUSG00000002028	Mll1	ENSRNOG00000015133	F1M0L3_RAT
ENSMUSG00000002031	Ift46	ENSRNOG00000013919	RGD1307682
ENSMUSG00000002032	Tmem25	ENSRNOG00000014218	Tmem25
ENSMUSG00000002033	Cd3g	ENSRNOG00000015945	Cd3g
ENSMUSG00000002043	Trappc6a	ENSRNOG00000017468	Trappc6a
ENSMUSG00000002052	Supt6h	ENSRNOG00000012240	Supt6h
ENSMUSG00000002055	Spag5	ENSRNOG00000011777	E9PSL1_RAT
ENSMUSG00000002057	Foxn1	ENSRNOG00000010870	Foxn1
ENSMUSG00000002058	Unc119	ENSRNOG00000011060	Unc119
ENSMUSG00000002059	Rab34	ENSRNOG00000023375	Rab34
ENSMUSG00000002064	Sdf2	ENSRNOG00000012121	Sdf2
ENSMUSG00000002068	Ccne1	ENSRNOG00000014786	Ccne1
ENSMUSG00000002076	Hsf2bp	ENSRNOG00000001193	Hsf2bp
ENSMUSG00000002100	Mybpc3	ENSRNOG00000012307	Mybpc3
ENSMUSG00000002102	Psmc3	ENSRNOG00000011414	Psmc3
ENSMUSG00000002103	Acp2	ENSRNOG00000013594	Acp2
ENSMUSG00000002104	Rapsn	ENSRNOG00000011208	Rapsn
ENSMUSG00000002105	Slc39a13	ENSRNOG00000011981	Slc39a13
ENSMUSG00000002107	Celf2	ENSRNOG00000023661	Cugbp2
ENSMUSG00000002108	Nr1h3	ENSRNOG00000013172	Nr1h3
ENSMUSG00000002109	Ddb2	ENSRNOG00000014071	LOC100362121
ENSMUSG00000002111	Sfpi1	ENSRNOG00000012172	Spi1
ENSMUSG00000002129	Sf3a1	ENSRNOG00000005218	Sf3a1
ENSMUSG00000002147	Stat6	ENSRNOG00000025023	Stat6
ENSMUSG00000002190	Clgn	ENSRNOG00000003755	Clgn
ENSMUSG00000002204	Napsa	ENSRNOG00000019854	Napsa
ENSMUSG00000002205	Vrk3	ENSRNOG00000026517	Vrk3
ENSMUSG00000002210	1500002O20Rik	ENSRNOG00000019596	SMG9_RAT
ENSMUSG00000002221	Paxip1	ENSRNOG00000007131	Paxip1
ENSMUSG00000002222	Rmnd5a	ENSRNOG00000028422	Rmnd5a
ENSMUSG00000002227	Mov10	ENSRNOG00000012946	Mov10
ENSMUSG00000002228	Ppm1j	ENSRNOG00000012481	Ppm1j
ENSMUSG00000002233	Rhoc	ENSRNOG00000012630	Rhoc
ENSMUSG00000002240	4930432K09Rik	ENSRNOG00000023342	RGD1310384
ENSMUSG00000002249	Tead3	ENSRNOG00000000506	Tead3
ENSMUSG00000002250	Ppard	ENSRNOG00000000503	Ppard
ENSMUSG00000002257	Def6	ENSRNOG00000000502	Def6
ENSMUSG00000002265	Peg3	ENSRNOG00000014791	D4AB33_RAT
ENSMUSG00000002266	Zim1	ENSRNOG00000015071	Zim1
ENSMUSG00000002274	Metrn	ENSRNOG00000019692	Metrn
ENSMUSG00000002279	Lmf1	ENSRNOG00000000230	Lmf1
ENSMUSG00000002280	Narfl	ENSRNOG00000019522	Narfl
ENSMUSG00000002289	Angptl4	ENSRNOG00000007545	Angptl4
ENSMUSG00000002297	Dbf4	ENSRNOG00000008513	Dbf4
ENSMUSG00000002307	Daxx	ENSRNOG00000000477	Daxx
ENSMUSG00000002308	Cd320	ENSRNOG00000006901	Cd320
ENSMUSG00000002319	Ipo4	ENSRNOG00000019553	Ipo4
ENSMUSG00000002320	Tm9sf1	ENSRNOG00000019710	TM9S1_RAT
ENSMUSG00000002324	Rec8	ENSRNOG00000019503	Rec8
ENSMUSG00000002325	Irf9	ENSRNOG00000019478	Irf9
ENSMUSG00000002326	Gmpr2	ENSRNOG00000020216	Gmpr2
ENSMUSG00000002329	Mdp1	ENSRNOG00000019840	Mdp1
ENSMUSG00000002332	Dhrs1	ENSRNOG00000020264	Dhrs1
ENSMUSG00000002341	Ncan	ENSRNOG00000020448	Ncan
ENSMUSG00000002342	Tmem161a	ENSRNOG00000020390	Tmem161a
ENSMUSG00000002343	Armc6	ENSRNOG00000020280	B2RYL4_RAT
ENSMUSG00000002346	Slc25a42	ENSRNOG00000020345	Slc25a42
ENSMUSG00000002372	Ranbp3	ENSRNOG00000037872	Ranbp3
ENSMUSG00000002384	Bmp8b	ENSRNOG00000033209	LOC679119
ENSMUSG00000002393	Nr2f6	ENSRNOG00000016892	Nr2f6
ENSMUSG00000002395	Use1	ENSRNOG00000016619	Use1
ENSMUSG00000002396	Ocel1	ENSRNOG00000032575	Ocel1
ENSMUSG00000002409	Dyrk1b	ENSRNOG00000019254	D4A382_RAT
ENSMUSG00000002413	Braf	ENSRNOG00000010957	Braf
ENSMUSG00000002416	Ndufb2	ENSRNOG00000026616	Ndufb2
ENSMUSG00000002428	Hltf	ENSRNOG00000000082	Hltf
ENSMUSG00000002455	Prpf6	ENSRNOG00000015600	Prpf6
ENSMUSG00000002458	Rgs19	ENSRNOG00000016547	Rgs19
ENSMUSG00000002459	Rgs20	ENSRNOG00000008100	Rgs20
ENSMUSG00000002475	Abhd3	ENSRNOG00000029370	D4A3D4_RAT
ENSMUSG00000002477	Snrpd1	ENSRNOG00000013714	Snrpd1
ENSMUSG00000002486	Tchp	ENSRNOG00000001191	D3ZY42_RAT
ENSMUSG00000002489	Tiam1	ENSRNOG00000021569	D3ZTB8_RAT
ENSMUSG00000002496	Tsc2	ENSRNOG00000011375	Tsc2
ENSMUSG00000002504	Slc9a3r2	ENSRNOG00000002997	Slc9a3r2
ENSMUSG00000002524	Puf60	ENSRNOG00000009960	Puf60
ENSMUSG00000002546	Golga2	ENSRNOG00000011884	Golga2
ENSMUSG00000002550	Uck1	ENSRNOG00000011467	Uck1
ENSMUSG00000002565	Scin	ENSRNOG00000004498	Scin
ENSMUSG00000002578	Ikzf4	ENSRNOG00000005535	LOC100361923
ENSMUSG00000002580	1810046J19Rik	ENSRNOG00000007227	RGD1306682
ENSMUSG00000002588	Pon1	ENSRNOG00000008902	Pon1
ENSMUSG00000002602	Axl	ENSRNOG00000020716	Axl
ENSMUSG00000002603	Tgfb1	ENSRNOG00000020652	Tgfb1
ENSMUSG00000002608	Ccdc97	ENSRNOG00000020675	Ccdc97
ENSMUSG00000002617	Zfp40	ENSRNOG00000011675	Zfp40
ENSMUSG00000002625	Akap8l	ENSRNOG00000006355	Akap8l
ENSMUSG00000002633	Shh	ENSRNOG00000006120	Shh
ENSMUSG00000002635	Pdcd2l	ENSRNOG00000021119	Pdcd2l
ENSMUSG00000002679	Med6	ENSRNOG00000006976	Med6
ENSMUSG00000002688	Prkd1	ENSRNOG00000004165	Prkd1
ENSMUSG00000002699	Lcp2	ENSRNOG00000005620	Lcp2
ENSMUSG00000002718	Cse1l	ENSRNOG00000007665	Cse1l
ENSMUSG00000002728	Naa20	ENSRNOG00000010523	Nat5
ENSMUSG00000002731	Prkra	ENSRNOG00000011195	Prkra
ENSMUSG00000002732	Fkbp7	ENSRNOG00000011758	Fkbp7
ENSMUSG00000002733	Plekha3	ENSRNOG00000011830	Plekha3
ENSMUSG00000002741	Ykt6	ENSRNOG00000014785	Ykt6
ENSMUSG00000002748	Baz1b	ENSRNOG00000001453	Baz1b
ENSMUSG00000002763	Pex6	ENSRNOG00000016655	Pex6
ENSMUSG00000002767	Mrpl2	ENSRNOG00000018057	Mrpl2
ENSMUSG00000002768	Mea1	ENSRNOG00000017144	Mea1
ENSMUSG00000002769	Gnmt	ENSRNOG00000016349	Gnmt
ENSMUSG00000002771	Grin2d	ENSRNOG00000021063	Grin2d
ENSMUSG00000002778	Kdelr1	ENSRNOG00000021082	Kdelr1
ENSMUSG00000002781	Tmem143	ENSRNOG00000021096	Tmem143
ENSMUSG00000002799	Jag2	ENSRNOG00000013927	Jag2
ENSMUSG00000002803	Btbd6	ENSRNOG00000014693	Btbd6
ENSMUSG00000002804	Nudt14	ENSRNOG00000014362	Nudt14
ENSMUSG00000002808	Epdr1	ENSRNOG00000018989	Epdr1
ENSMUSG00000002812	Flii	ENSRNOG00000004159	Flii
ENSMUSG00000002814	Top3a	ENSRNOG00000005099	D4A4A6_RAT
ENSMUSG00000002825	Qtrt1	ENSRNOG00000007158	TGT_RAT
ENSMUSG00000002844	Adprh	ENSRNOG00000027260	Adprh
ENSMUSG00000002845	Tmem39a	ENSRNOG00000003075	Tmem39a
ENSMUSG00000002846	4930455C21Rik	ENSRNOG00000002999	RGD1359380
ENSMUSG00000002847	Pla1a	ENSRNOG00000027252	Pla1a
ENSMUSG00000002870	Mcm2	ENSRNOG00000016316	Mcm2
ENSMUSG00000002871	Tpra1	ENSRNOG00000016665	Tpra1
ENSMUSG00000002881	Nab1	ENSRNOG00000012959	Nab1
ENSMUSG00000002885	Cd97	ENSRNOG00000004489	Cd97
ENSMUSG00000002897	Il17ra	ENSRNOG00000011153	Il17ra
ENSMUSG00000002900	Lamb1	ENSRNOG00000005678	D3ZIX0_RAT
ENSMUSG00000002908	Kcnn1	ENSRNOG00000029264	F1LRW0_RAT
ENSMUSG00000002910	Arrdc2	ENSRNOG00000019009	Arrdc2
ENSMUSG00000002930	Gsbs	ENSRNOG00000012235	Gsbs
ENSMUSG00000002944	Cd36	ENSRNOG00000005906	LOC100365047
ENSMUSG00000002948	Map2k7	ENSRNOG00000001047	Map2k7
ENSMUSG00000002949	Timm44	ENSRNOG00000001058	Timm44
ENSMUSG00000002957	Ap2a2	ENSRNOG00000019534	Ap2a2
ENSMUSG00000002963	Pnkp	ENSRNOG00000020318	Pnkp
ENSMUSG00000002968	Med25	ENSRNOG00000020363	Med25
ENSMUSG00000002980	Bcam	ENSRNOG00000029399	Bcam
ENSMUSG00000002981	Clptm1	ENSRNOG00000018255	Clptm1
ENSMUSG00000002983	Relb	ENSRNOG00000033235	D4AE15_RAT
ENSMUSG00000002984	Tomm40	ENSRNOG00000018556	Tomm40
ENSMUSG00000002985	Apoe	ENSRNOG00000018454	Apoe
ENSMUSG00000002992	Apoc2	ENSRNOG00000018402	Apoc2
ENSMUSG00000002996	Hbp1	ENSRNOG00000008927	Hbp1
ENSMUSG00000002997	Prkar2b	ENSRNOG00000009079	Prkar2b
ENSMUSG00000003031	Cdkn1b	ENSRNOG00000007249	Cdkn1b
ENSMUSG00000003032	Klf4	ENSRNOG00000016299	Klf4
ENSMUSG00000003033	Ap1m1	ENSRNOG00000014454	Ap1m1
ENSMUSG00000003037	Rab8a	ENSRNOG00000014621	Rab8a
ENSMUSG00000003039	Fam32a	ENSRNOG00000039528	Fam32a
ENSMUSG00000003051	Elf3	ENSRNOG00000006330	Elf3
ENSMUSG00000003053	Cyp2c29	ENSRNOG00000024016	LOC293989
ENSMUSG00000003062	Stard3nl	ENSRNOG00000012126	Stard3nl
ENSMUSG00000003068	Stk11	ENSRNOG00000014287	Stk11
ENSMUSG00000003070	Efna2	ENSRNOG00000016203	Efna2
ENSMUSG00000003072	Atp5d	ENSRNOG00000014625	Atp5d
ENSMUSG00000003099	Ppp5c	ENSRNOG00000016907	Ppp5c
ENSMUSG00000003119	Cdk12	ENSRNOG00000006000	CDK12_RAT
ENSMUSG00000003123	Lipe	ENSRNOG00000020546	Lipe
ENSMUSG00000003131	Pafah1b2	ENSRNOG00000018032	Pafah1b2
ENSMUSG00000003134	Tbc1d8	ENSRNOG00000013583	Tbc1d8
ENSMUSG00000003135	D1Bwg0212e	ENSRNOG00000023220	RGD1560909
ENSMUSG00000003153	Slc2a3	ENSRNOG00000008376	Slc2a3
ENSMUSG00000003154	Foxj2	ENSRNOG00000009000	Foxj2
ENSMUSG00000003166	Dgcr2	ENSRNOG00000029216	Dgcr2
ENSMUSG00000003178	Mical3	ENSRNOG00000012610	E9PTS8_RAT
ENSMUSG00000003184	Irf3	ENSRNOG00000043388	Irf3
ENSMUSG00000003190	Bcl2l12	ENSRNOG00000020486	Bcl2l12
ENSMUSG00000003208	Ccdc94	ENSRNOG00000027798	RGD1559848
ENSMUSG00000003226	Ranbp2	ENSRNOG00000000796	D4A054_RAT
ENSMUSG00000003227	Edar	ENSRNOG00000028598	Edar
ENSMUSG00000003228	Grk5	ENSRNOG00000011439	Grk5
ENSMUSG00000003233	Dvl3	ENSRNOG00000001708	Dvl3
ENSMUSG00000003234	Abcf3	ENSRNOG00000001710	Abcf3
ENSMUSG00000003235	Eif2b5	ENSRNOG00000038160	Eif2b5
ENSMUSG00000003269	Cyth2	ENSRNOG00000021051	Cyth2
ENSMUSG00000003271	Sult2b1	ENSRNOG00000021046	Sult2b1
ENSMUSG00000003273	Car11	ENSRNOG00000021017	Car11
ENSMUSG00000003279	Dlgap1	ENSRNOG00000016196	Dlgap1
ENSMUSG00000003282	Plag1	ENSRNOG00000008846	Plag1
ENSMUSG00000003283	Hck	ENSRNOG00000009331	Hck
ENSMUSG00000003299	Mrpl4	ENSRNOG00000020659	Mrpl4
ENSMUSG00000003308	Keap1	ENSRNOG00000020878	Keap1
ENSMUSG00000003316	Glg1	ENSRNOG00000018668	Glg1
ENSMUSG00000003341	Atp8b3	ENSRNOG00000024975	Atp8b3
ENSMUSG00000003344	Btbd2	ENSRNOG00000018788	Btbd2
ENSMUSG00000003345	Csnk1g2	ENSRNOG00000018529	Csnk1g2
ENSMUSG00000003346	Fam108a	ENSRNOG00000018212	Fam108a1
ENSMUSG00000003348	Mob3a	ENSRNOG00000018971	Mobkl2a
ENSMUSG00000003352	Cacnb3	ENSRNOG00000012489	Cacnb3
ENSMUSG00000003354	Ccdc65	ENSRNOG00000031424	Ccdc65
ENSMUSG00000003355	Fkbp11	ENSRNOG00000014566	Fkbp11
ENSMUSG00000003360	Ddx23	ENSRNOG00000036954	Ddx23
ENSMUSG00000003363	Pld3	ENSRNOG00000018390	Pld3
ENSMUSG00000003378	Grik5	ENSRNOG00000020310	Grik5
ENSMUSG00000003379	Cd79a	ENSRNOG00000020125	Cd79a
ENSMUSG00000003380	Rabac1	ENSRNOG00000020233	Rabac1
ENSMUSG00000003382	Etv3	ENSRNOG00000043095	Etv3
ENSMUSG00000003402	Prkcsh	ENSRNOG00000013360	Prkcsh
ENSMUSG00000003410	Elavl3	ENSRNOG00000013752	Elavl3
ENSMUSG00000003411	Rab3b	ENSRNOG00000008001	RAB3B_RAT
ENSMUSG00000003418	St8sia6	ENSRNOG00000018171	St8sia6
ENSMUSG00000003420	Fcgrt	ENSRNOG00000020583	Fcgrt
ENSMUSG00000003421	Nosip	ENSRNOG00000020543	Nosip
ENSMUSG00000003423	Pih1d1	ENSRNOG00000020634	Pih1d1
ENSMUSG00000003429	Rps11	ENSRNOG00000020595	Rps11
ENSMUSG00000003435	Supt5h	ENSRNOG00000032034	D3ZSS2_RAT
ENSMUSG00000003436	Dll3	ENSRNOG00000019338	Dll3
ENSMUSG00000003437	Paf1	ENSRNOG00000019746	Paf1
ENSMUSG00000003438	Timm50	ENSRNOG00000037638	D3ZJX5_RAT
ENSMUSG00000003444	Med29	ENSRNOG00000019702	Med29
ENSMUSG00000003452	Bicd1	ENSRNOG00000036911	Bicd1
ENSMUSG00000003458	Ncstn	ENSRNOG00000005355	Ncstn
ENSMUSG00000003464	Pex19	ENSRNOG00000022572	LOC100360976
ENSMUSG00000003469	Phyhip	ENSRNOG00000010555	Phyhip
ENSMUSG00000003476	Crhr2	ENSRNOG00000011145	Crhr2
ENSMUSG00000003477	Inmt	ENSRNOG00000011250	Inmt
ENSMUSG00000003484	Cyp4f18	ENSRNOG00000015751	Cyp4f18
ENSMUSG00000003500	Impdh1	ENSRNOG00000020032	D3ZLZ7_RAT
ENSMUSG00000003518	Dusp3	ENSRNOG00000036798	Dusp3
ENSMUSG00000003526	Prodh	ENSRNOG00000000281	Prodh
ENSMUSG00000003527	Dgcr14	ENSRNOG00000000283	Dgcr14
ENSMUSG00000003528	Slc25a1	ENSRNOG00000038001	Slc25a1
ENSMUSG00000003531	Dgcr6	ENSRNOG00000001880	Dgcr6
ENSMUSG00000003534	Ddr1	ENSRNOG00000000830	Ddr1
ENSMUSG00000003541	Ier3	ENSRNOG00000000827	Ier3
ENSMUSG00000003545	Fosb	ENSRNOG00000016811	LOC100360880
ENSMUSG00000003546	Klc4	ENSRNOG00000018168	Klc4
ENSMUSG00000003549	Ercc1	ENSRNOG00000017839	Ercc1
ENSMUSG00000003555	Cyp17a1	ENSRNOG00000020035	Cyp17a1
ENSMUSG00000003559	As3mt	ENSRNOG00000020081	As3mt
ENSMUSG00000003573	Homer3	ENSRNOG00000020229	Homer3
ENSMUSG00000003575	Crtc1	ENSRNOG00000022421	Crtc1
ENSMUSG00000003581	Rnf215	ENSRNOG00000004940	Rnf215
ENSMUSG00000003585	Sec14l2	ENSRNOG00000004672	Sec14l2
ENSMUSG00000003604	Aven	ENSRNOG00000006419	Aven
ENSMUSG00000003617	Cp	ENSRNOG00000011913	Cp
ENSMUSG00000003623	Crot	ENSRNOG00000006779	Crot
ENSMUSG00000003657	Calb2	ENSRNOG00000016977	Calb2
ENSMUSG00000003660	Snrnp200	ENSRNOG00000012157	Ascc3l1
ENSMUSG00000003662	Ciao1	ENSRNOG00000012638	Ciao1
ENSMUSG00000003665	Has1	ENSRNOG00000010994	Has1
ENSMUSG00000003680	Taf6l	ENSRNOG00000019419	Taf6l
ENSMUSG00000003721	Insig2	ENSRNOG00000002478	Insig2
ENSMUSG00000003731	Kpna6	ENSRNOG00000030109	Kpna5
ENSMUSG00000003746	Man1a	ENSRNOG00000000800	Man1a1
ENSMUSG00000003752	Itpkc	ENSRNOG00000013945	Itpkc
ENSMUSG00000003762	Adck4	ENSRNOG00000020848	Adck4
ENSMUSG00000003778	Brd8	ENSRNOG00000020340	Brd8
ENSMUSG00000003779	Kif20a	ENSRNOG00000024428	Kif20a
ENSMUSG00000003808	Farsa	ENSRNOG00000003149	Farsa
ENSMUSG00000003809	Gcdh	ENSRNOG00000003307	Gcdh
ENSMUSG00000003810	Mast2	ENSRNOG00000000147	Mast2
ENSMUSG00000003812	Dnase2a	ENSRNOG00000023830	Dnase2a
ENSMUSG00000003813	Rad23a	ENSRNOG00000003026	Rad23a
ENSMUSG00000003814	Calr	ENSRNOG00000003029	Calr
ENSMUSG00000003824	Syce2	ENSRNOG00000003279	Syce2
ENSMUSG00000003847	Nfat5	ENSRNOG00000011879	Nfat5
ENSMUSG00000003848	Nob1	ENSRNOG00000021890	Nob1
ENSMUSG00000003849	Nqo1	ENSRNOG00000012772	Nqo1
ENSMUSG00000003863	Ppfia3	ENSRNOG00000020731	Ppfia3
ENSMUSG00000003865	Gys1	ENSRNOG00000020812	Gys1
ENSMUSG00000003868	Ruvbl2	ENSRNOG00000020793	Ruvbl2
ENSMUSG00000003872	Lin7b	ENSRNOG00000020746	Lin7b
ENSMUSG00000003873	Bax	ENSRNOG00000020876	Bax
ENSMUSG00000003882	Il7r	ENSRNOG00000017413	Il7r
ENSMUSG00000003923	Tfam	ENSRNOG00000000613	Tfam
ENSMUSG00000003934	Efnb3	ENSRNOG00000010320	Efnb3
ENSMUSG00000003948	Mmd	ENSRNOG00000002436	Mmd
ENSMUSG00000003949	Hlf	ENSRNOG00000002456	LOC690286
ENSMUSG00000003955	Fam162a	ENSRNOG00000002255	Fam162a
ENSMUSG00000003970	Rpl8	ENSRNOG00000004497	Rpl8
ENSMUSG00000003974	Grm3	ENSRNOG00000005519	Grm3
ENSMUSG00000004018	Fancl	ENSRNOG00000027249	Fancl
ENSMUSG00000004031	Fam5b	ENSRNOG00000005592	Fam5b
ENSMUSG00000004032	Gstm5	ENSRNOG00000018732	Gstm5
ENSMUSG00000004035	Gstm7	ENSRNOG00000018937	Gstm7
ENSMUSG00000004038	Gstm3	ENSRNOG00000019058	Gstm3
ENSMUSG00000004040	Stat3	ENSRNOG00000019742	Stat3
ENSMUSG00000004043	Stat5a	ENSRNOG00000019496	Stat5a
ENSMUSG00000004044	Ptrf	ENSRNOG00000019778	Ptrf
ENSMUSG00000004054	Map3k11	ENSRNOG00000020773	Map3k11
ENSMUSG00000004056	Akt2	ENSRNOG00000018677	Akt2
ENSMUSG00000004069	Dnaja3	ENSRNOG00000003855	Dnaja3
ENSMUSG00000004070	Hmox2	ENSRNOG00000003773	Hmox2
ENSMUSG00000004071	5730403B10Rik	ENSRNOG00000003328	RGD1310686
ENSMUSG00000004085	B230120H23Rik	ENSRNOG00000001515	Zak
ENSMUSG00000004096	Cwc15	ENSRNOG00000008490	Cwc15
ENSMUSG00000004098	Col5a3	ENSRNOG00000020525	Col5a3
ENSMUSG00000004099	Dnmt1	ENSRNOG00000039859	DNMT1_RAT
ENSMUSG00000004100	Ppan	ENSRNOG00000020608	E9PTU3_RAT
ENSMUSG00000004105	Angptl2	ENSRNOG00000016678	Angptl2
ENSMUSG00000004110	Cacna1e	ENSRNOG00000002863	Cacna1e
ENSMUSG00000004113	Cacna1b	ENSRNOG00000004560	Cacna1b
ENSMUSG00000004127	Rg9mtd2	ENSRNOG00000011025	Rg9mtd2
ENSMUSG00000004151	Etv1	ENSRNOG00000006867	Etv1
ENSMUSG00000004187	Kifc2	ENSRNOG00000031748	KIFC2
ENSMUSG00000004207	Psap	ENSRNOG00000000571	Psap
ENSMUSG00000004221	Ikbkg	ENSRNOG00000037237	Ikbkg
ENSMUSG00000004231	Pax2	ENSRNOG00000014253	Pax2
ENSMUSG00000004233	Wars2	ENSRNOG00000019508	Wars2
ENSMUSG00000004263	Atn1	ENSRNOG00000014611	Atn1
ENSMUSG00000004264	Phb2	ENSRNOG00000012999	Phb2
ENSMUSG00000004266	Ptpn6	ENSRNOG00000014294	Ptpn6
ENSMUSG00000004267	Eno2	ENSRNOG00000013141	Eno2
ENSMUSG00000004268	Emg1	ENSRNOG00000012828	Emg1
ENSMUSG00000004270	Lpcat3	ENSRNOG00000012269	Lpcat3
ENSMUSG00000004285	Atp6v1f	ENSRNOG00000007392	Atp6v1f
ENSMUSG00000004296	Il12b	ENSRNOG00000004380	Il12b
ENSMUSG00000004317	Clcn5	ENSRNOG00000002862	Clcn5
ENSMUSG00000004319	Clcn3	ENSRNOG00000010682	Clcn3
ENSMUSG00000004328	Hif3a	ENSRNOG00000017198	Hif3a
ENSMUSG00000004341	Gpx6	ENSRNOG00000018473	D4A045_RAT
ENSMUSG00000004344	Gpx5	ENSRNOG00000018596	D3ZU76_RAT
ENSMUSG00000004347	Pde1c	ENSRNOG00000012337	Pde1c
ENSMUSG00000004356	Utp20	ENSRNOG00000005823	Utp20
ENSMUSG00000004359	Spic	ENSRNOG00000005720	Spic
ENSMUSG00000004360	9330159F19Rik	ENSRNOG00000042309	D3ZYL2_RAT
ENSMUSG00000004364	Cul3	ENSRNOG00000015633	Cul3
ENSMUSG00000004366	Sst	ENSRNOG00000001837	Sst
ENSMUSG00000004371	Il11	ENSRNOG00000017386	Il11
ENSMUSG00000004383	Large	ENSRNOG00000013742	Large
ENSMUSG00000004393	Ddx56	ENSRNOG00000004670	Ddx56
ENSMUSG00000004394	Tmed4	ENSRNOG00000005016	Tmed4
ENSMUSG00000004415	Emid2	ENSRNOG00000001422	LOC685612
ENSMUSG00000004446	Bid	ENSRNOG00000012439	Bid
ENSMUSG00000004451	Ralb	ENSRNOG00000002440	Ralb
ENSMUSG00000004455	Ppp1cc	ENSRNOG00000001269	PP1G_RAT
ENSMUSG00000004460	Dnajb11	ENSRNOG00000001803	Dnajb11
ENSMUSG00000004462	Tbccd1	ENSRNOG00000026458	Tbccd1
ENSMUSG00000004473	Clec11a	ENSRNOG00000019138	Clec11a
ENSMUSG00000004500	Zfp324	ENSRNOG00000027436	Zfp324
ENSMUSG00000004508	Gab2	ENSRNOG00000011882	Gab2
ENSMUSG00000004530	Coro1c	ENSRNOG00000000697	Coro1c
ENSMUSG00000004535	Tax1bp1	ENSRNOG00000008393	Tax1bp1
ENSMUSG00000004542	Psg19	ENSRNOG00000017721	Psg19
ENSMUSG00000004552	Ctse	ENSRNOG00000006963	Ctse
ENSMUSG00000004558	Ndrg2	ENSRNOG00000010389	Ndrg2
ENSMUSG00000004561	Mettl17	ENSRNOG00000025512	Mett11d1
ENSMUSG00000004562	Arhgef40	ENSRNOG00000011129	RGD1308093
ENSMUSG00000004565	Pnpla6	ENSRNOG00000000977	Pnpla6
ENSMUSG00000004567	Mcoln1	ENSRNOG00000000975	Mcoln1
ENSMUSG00000004568	Arhgef18	ENSRNOG00000028090	Arhgef18
ENSMUSG00000004591	Pkn2	ENSRNOG00000011317	Pkn2
ENSMUSG00000004609	Cd33	ENSRNOG00000037331	F1LTZ3_RAT
ENSMUSG00000004610	Etfb	ENSRNOG00000017851	Etfb
ENSMUSG00000004612	Nkg7	ENSRNOG00000017749	Nkg7
ENSMUSG00000004613	Lim2	ENSRNOG00000017681	Lim2
ENSMUSG00000004630	Pcp2	ENSRNOG00000000993	Pcp2
ENSMUSG00000004633	Chn2	ENSRNOG00000009411	Chn2
ENSMUSG00000004637	Wwox	ENSRNOG00000012030	Wwox
ENSMUSG00000004642	Slbp	ENSRNOG00000037162	D3ZSM2_RAT
ENSMUSG00000004651	Tyr	ENSRNOG00000016421	Tyr
ENSMUSG00000004654	Ghrhr	ENSRNOG00000011808	Ghrhr
ENSMUSG00000004655	Aqp1	ENSRNOG00000011648	Aqp1
ENSMUSG00000004661	Arid3b	ENSRNOG00000019677	Arid3b
ENSMUSG00000004667	Polr2e	ENSRNOG00000013545	Polr2e
ENSMUSG00000004668	Abca13	ENSRNOG00000025645	Abca13
ENSMUSG00000004677	Myo9b	ENSRNOG00000016256	Myo9b
ENSMUSG00000004698	Hdac9	ENSRNOG00000004174	RGD1563092
ENSMUSG00000004707	Ly9	ENSRNOG00000025069	Ly9
ENSMUSG00000004709	Cd244	ENSRNOG00000004698	LOC685808
ENSMUSG00000004748	Mtfp1	ENSRNOG00000004640	Mtp18
ENSMUSG00000004768	Rab23	ENSRNOG00000012629	Rab23
ENSMUSG00000004771	Rab11a	ENSRNOG00000011302	Rab11a
ENSMUSG00000004788	Eif2b2	ENSRNOG00000006467	Eif2b2
ENSMUSG00000004789	Dlst	ENSRNOG00000005061	Dlst
ENSMUSG00000004791	Pgf	ENSRNOG00000005650	Pgf
ENSMUSG00000004798	Ulk2	ENSRNOG00000002763	D3Z9J7_RAT
ENSMUSG00000004814	Ccl24	ENSRNOG00000031162	Ccl24
ENSMUSG00000004815	Dgkq	ENSRNOG00000024112	LOC100363819
ENSMUSG00000004821	Tmed11	ENSRNOG00000000035	LOC100363761
ENSMUSG00000004837	Grap	ENSRNOG00000002599	Grap
ENSMUSG00000004842	Pou1f1	ENSRNOG00000000715	Q6P7Q7_RAT
ENSMUSG00000004843	Chmp2b	ENSRNOG00000040257	Chmp2b
ENSMUSG00000004846	Plod3	ENSRNOG00000001417	Plod3
ENSMUSG00000004849	Ap1s1	ENSRNOG00000001415	Ap1s1
ENSMUSG00000004864	Mapk13	ENSRNOG00000000515	Mapk13
ENSMUSG00000004865	Srpk1	ENSRNOG00000000511	Srpk1
ENSMUSG00000004872	Pax3	ENSRNOG00000013670	Pax3
ENSMUSG00000004880	Lbr	ENSRNOG00000003103	Lbr
ENSMUSG00000004885	Crabp2	ENSRNOG00000022101	Crabp2
ENSMUSG00000004891	Nes	ENSRNOG00000018681	NEST_RAT
ENSMUSG00000004892	Bcan	ENSRNOG00000018798	PGCB_RAT
ENSMUSG00000004894	Hapln2	ENSRNOG00000018870	Hapln2
ENSMUSG00000004895	Prcc	ENSRNOG00000012933	Prcc
ENSMUSG00000004896	Rrnad1	ENSRNOG00000011645	RGD1311265
ENSMUSG00000004897	Hdgf	ENSRNOG00000012836	HDGF_RAT
ENSMUSG00000004902	Slc25a18	ENSRNOG00000042731	Slc25a18
ENSMUSG00000004929	Thop1	ENSRNOG00000019924	Thop1
ENSMUSG00000004931	Apba3	ENSRNOG00000020466	Apba3
ENSMUSG00000004933	Matk	ENSRNOG00000020431	Matk
ENSMUSG00000004934	Pias4	ENSRNOG00000020230	Pias4
ENSMUSG00000004936	Map2k1	ENSRNOG00000010176	Map2k1
ENSMUSG00000004937	Sgta	ENSRNOG00000019891	Sgta
ENSMUSG00000004939	Itgb1bp3	ENSRNOG00000042897	D3ZBU8_RAT
ENSMUSG00000004945	5730437N04Rik	ENSRNOG00000016973	LOC100362950
ENSMUSG00000004947	Dtx2	ENSRNOG00000001432	Dtx2
ENSMUSG00000004948	Zp3	ENSRNOG00000001434	Zp3
ENSMUSG00000004951	Hspb1	ENSRNOG00000023546	Hspb1
ENSMUSG00000004952	Rasa4	ENSRNOG00000001431	D3ZQH9_RAT
ENSMUSG00000004961	Syt5	ENSRNOG00000018217	Syt5
ENSMUSG00000004980	Hnrnpa2b1	ENSRNOG00000011175	Hnrnpa2b1
ENSMUSG00000004988	Fxyd4	ENSRNOG00000014578	Fxyd4
ENSMUSG00000004994	Ccdc130	ENSRNOG00000008319	Ccdc130
ENSMUSG00000004996	Mri1	ENSRNOG00000026211	Mri1
ENSMUSG00000005034	Prkacb	ENSRNOG00000004978	Prkacb
ENSMUSG00000005045	Chd5	ENSRNOG00000011268	Chd5
ENSMUSG00000005054	Cstb	ENSRNOG00000001201	Cstb
ENSMUSG00000005057	Sh2b2	ENSRNOG00000001425	Sh2b2
ENSMUSG00000005069	Pex5	ENSRNOG00000010407	Pex5
ENSMUSG00000005078	Jkamp	ENSRNOG00000004751	Jkamp
ENSMUSG00000005087	Cd44	ENSRNOG00000006094	Cd44
ENSMUSG00000005089	Slc1a2	ENSRNOG00000005479	Slc1a2
ENSMUSG00000005102	Eif2ak4	ENSRNOG00000006027	Eif2ak4
ENSMUSG00000005103	Wdr1	ENSRNOG00000028498	Wdr1
ENSMUSG00000005107	Slc2a9	ENSRNOG00000005302	Slc2a9
ENSMUSG00000005124	Wisp1	ENSRNOG00000007078	Wisp1
ENSMUSG00000005125	Ndrg1	ENSRNOG00000007393	Ndrg1
ENSMUSG00000005131	4930550C14Rik	ENSRNOG00000007266	RGD1311251
ENSMUSG00000005142	Man2b1	ENSRNOG00000023910	Man2b1
ENSMUSG00000005148	Klf5	ENSRNOG00000008785	Klf5
ENSMUSG00000005150	Wdr83	ENSRNOG00000004287	Morg1
ENSMUSG00000005161	Prdx2	ENSRNOG00000003520	Prdx2
ENSMUSG00000005198	Polr2a	ENSRNOG00000028834	Polr2a
ENSMUSG00000005202	Shbg	ENSRNOG00000011357	Shbg
ENSMUSG00000005204	Senp3	ENSRNOG00000013746	Senp3
ENSMUSG00000005220	Corin	ENSRNOG00000002302	CORIN_RAT
ENSMUSG00000005225	Plekha8	ENSRNOG00000009971	Plekha8
ENSMUSG00000005233	Spc25	ENSRNOG00000006731	Spc25
ENSMUSG00000005237	Dnahc2	ENSRNOG00000021356	F1LSE0_RAT
ENSMUSG00000005251	Ripk4	ENSRNOG00000001618	Ripk4
ENSMUSG00000005267	Zfp287	ENSRNOG00000003215	Znf287
ENSMUSG00000005268	Prlr	ENSRNOG00000017727	D3ZYL1_RAT
ENSMUSG00000005299	Letm1	ENSRNOG00000016427	Letm1
ENSMUSG00000005312	Ubqln1	ENSRNOG00000019282	UBQL1_RAT
ENSMUSG00000005320	Fgfr4	ENSRNOG00000016763	Fgfr4
ENSMUSG00000005338	Cadm3	ENSRNOG00000003365	Cadm3
ENSMUSG00000005339	Fcer1a	ENSRNOG00000009177	Fcer1a
ENSMUSG00000005354	Txn2	ENSRNOG00000005614	Txn2
ENSMUSG00000005355	Casp14	ENSRNOG00000007352	Casp14
ENSMUSG00000005357	Slc1a6	ENSRNOG00000007509	Slc1a6
ENSMUSG00000005360	Slc1a3	ENSRNOG00000016163	Slc1a3
ENSMUSG00000005362	Crbn	ENSRNOG00000006534	Crbn
ENSMUSG00000005364	Il5ra	ENSRNOG00000005954	Il5ra
ENSMUSG00000005370	Msh6	ENSRNOG00000016134	LOC100360342
ENSMUSG00000005371	Fbxo11	ENSRNOG00000016396	Fbxo11
ENSMUSG00000005378	Wbscr22	ENSRNOG00000033700	Wbscr22
ENSMUSG00000005397	Nid1	ENSRNOG00000002461	Nid1
ENSMUSG00000005410	Mcm5	ENSRNOG00000014336	E9PTS4_RAT
ENSMUSG00000005413	Hmox1	ENSRNOG00000014117	Hmox1
ENSMUSG00000005417	Mprip	ENSRNOG00000003226	Mprip
ENSMUSG00000005442	Cic	ENSRNOG00000020432	Cic
ENSMUSG00000005447	Pafah1b3	ENSRNOG00000020481	Pafah1b3
ENSMUSG00000005465	Il27ra	ENSRNOG00000005747	Il27ra
ENSMUSG00000005469	Prkaca	ENSRNOG00000005257	Prkaca
ENSMUSG00000005470	Asf1b	ENSRNOG00000005115	Asf1b
ENSMUSG00000005474	Myl10	ENSRNOG00000028981	D3ZCI9_RAT
ENSMUSG00000005481	Ddx39	ENSRNOG00000004373	Ddx39
ENSMUSG00000005483	Dnajb1	ENSRNOG00000021824	Dnajb1
ENSMUSG00000005493	Msh4	ENSRNOG00000010431	Msh4
ENSMUSG00000005501	Usp40	ENSRNOG00000018395	Usp40
ENSMUSG00000005503	Evx1	ENSRNOG00000007950	Evx1
ENSMUSG00000005505	Kbtbd4	ENSRNOG00000009397	Kbtbd4
ENSMUSG00000005506	Celf1	ENSRNOG00000010379	Cugbp1
ENSMUSG00000005510	Ndufs3	ENSRNOG00000009155	Ndufs3
ENSMUSG00000005514	Por	ENSRNOG00000001442	Por
ENSMUSG00000005533	Igf1r	ENSRNOG00000014187	Igf1r
ENSMUSG00000005534	Insr	ENSRNOG00000029986	Insr
ENSMUSG00000005540	Fcer2a	ENSRNOG00000001005	Fcer2
ENSMUSG00000005547	Cyp2a5	ENSRNOG00000028900	CP2A3_RAT
ENSMUSG00000005553	Atp4a	ENSRNOG00000020985	Atp4a
ENSMUSG00000005566	Trim28	ENSRNOG00000027487	Trim28
ENSMUSG00000005575	Ube2m	ENSRNOG00000027514	Ube2m
ENSMUSG00000005580	Adcy9	ENSRNOG00000005297	LOC100362008
ENSMUSG00000005583	Mef2c	ENSRNOG00000033134	Mef2c
ENSMUSG00000005609	Ctr9	ENSRNOG00000017195	Ctr9
ENSMUSG00000005610	Eif4g2	ENSRNOG00000017158	F1LN59_RAT
ENSMUSG00000005611	Mrvi1	ENSRNOG00000017767	Mrvi1
ENSMUSG00000005615	Pcyt1a	ENSRNOG00000001762	Pcyt1a
ENSMUSG00000005621	Zfp592	ENSRNOG00000011458	Znf592
ENSMUSG00000005625	Psmd4	ENSRNOG00000021042	Psmd4
ENSMUSG00000005628	Tmod4	ENSRNOG00000021088	Tmod4
ENSMUSG00000005640	Insrr	ENSRNOG00000013344	Insrr
ENSMUSG00000005649	Cabp5	ENSRNOG00000014787	Cabp5
ENSMUSG00000005656	Snx6	ENSRNOG00000005249	Snx6
ENSMUSG00000005667	Mthfd2	ENSRNOG00000010833	Mthfd2
ENSMUSG00000005672	Kit	ENSRNOG00000002227	Kit
ENSMUSG00000005674	Tomm40l	ENSRNOG00000003398	Tomm40b
ENSMUSG00000005677	Nr1i3	ENSRNOG00000003260	Nr1i3
ENSMUSG00000005681	Apoa2	ENSRNOG00000003500	Apoa2
ENSMUSG00000005682	Pan2	ENSRNOG00000032441	Pan2
ENSMUSG00000005683	Cs	ENSRNOG00000023520	Cs
ENSMUSG00000005686	Ampd3	ENSRNOG00000018262	Ampd3
ENSMUSG00000005687	Bcas2	ENSRNOG00000018783	Bcas2
ENSMUSG00000005696	Sh2d1a	ENSRNOG00000006263	Sh2d1a
ENSMUSG00000005698	Ctcf	ENSRNOG00000017674	Ctcf
ENSMUSG00000005699	Pard6a	ENSRNOG00000017746	Pard6a
ENSMUSG00000005705	Agrp	ENSRNOG00000039001	Agrp
ENSMUSG00000005716	Pvalb	ENSRNOG00000006471	Pvalb
ENSMUSG00000005718	Tcfap4	ENSRNOG00000005227	Tcfap4
ENSMUSG00000005732	Ranbp1	ENSRNOG00000001884	Ranbp1
ENSMUSG00000005763	Cd247	ENSRNOG00000003298	Q4V7G0_RAT
ENSMUSG00000005774	Rfx5	ENSRNOG00000021012	Rfx5
ENSMUSG00000005779	Psmb4	ENSRNOG00000020979	Psmb4
ENSMUSG00000005800	Mmp8	ENSRNOG00000009907	Mmp8
ENSMUSG00000005802	Slc30a4	ENSRNOG00000000170	Slc30a4
ENSMUSG00000005803	Sqrdl	ENSRNOG00000000172	Sqrdl
ENSMUSG00000005804	Pldn	ENSRNOG00000037160	Pldn
ENSMUSG00000005813	Metap1	ENSRNOG00000012947	Metap1
ENSMUSG00000005836	Gata6	ENSRNOG00000023433	GATA6_RAT
ENSMUSG00000005846	Rsl1d1	ENSRNOG00000032439	Rsl1d1
ENSMUSG00000005864	Cnga2	ENSRNOG00000030119	Cnga2
ENSMUSG00000005871	Apc	ENSRNOG00000020423	Apc
ENSMUSG00000005873	Reep5	ENSRNOG00000020167	Reep5
ENSMUSG00000005881	Ergic3	ENSRNOG00000031085	Ergic3
ENSMUSG00000005883	Spo11	ENSRNOG00000006732	Spo11
ENSMUSG00000005886	Ncoa2	ENSRNOG00000007975	Ncoa2
ENSMUSG00000005891	Prl4a1	ENSRNOG00000016436	PR4A1_RAT
ENSMUSG00000005892	Trh	ENSRNOG00000011824	Trh
ENSMUSG00000005893	Nr2c2	ENSRNOG00000010536	Nr2c2
ENSMUSG00000005897	Nr2c1	ENSRNOG00000006983	Nr2c1
ENSMUSG00000005899	Smpd4	ENSRNOG00000001875	Smpd4
ENSMUSG00000005907	Pex1	ENSRNOG00000025991	Pex1
ENSMUSG00000005917	Otx1	ENSRNOG00000008756	D4A3T1_RAT
ENSMUSG00000005936	Kctd20	ENSRNOG00000000517	Kctd20
ENSMUSG00000005949	Ctns	ENSRNOG00000028688	Ctns
ENSMUSG00000005950	P2rx5	ENSRNOG00000019208	P2rx5
ENSMUSG00000005951	Shpk	ENSRNOG00000019458	Shpk
ENSMUSG00000005952	Trpv1	ENSRNOG00000019486	Trpv1
ENSMUSG00000005958	Ephb3	ENSRNOG00000031801	Ephb3
ENSMUSG00000005968	Tuft1	ENSRNOG00000020923	Tuft1
ENSMUSG00000005973	Rcn1	ENSRNOG00000013452	Rcn1
ENSMUSG00000005980	Dnase1	ENSRNOG00000006873	Dnase1
ENSMUSG00000005981	Trap1	ENSRNOG00000005418	Trap1
ENSMUSG00000005982	Nat15	ENSRNOG00000007280	Nat15
ENSMUSG00000005983	1700037C18Rik	ENSRNOG00000007268	RGD1561796
ENSMUSG00000005986	Ankrd13d	ENSRNOG00000028247	Ankrd13d
ENSMUSG00000005994	Tyrp1	ENSRNOG00000029318	Tyrp1
ENSMUSG00000006005	Tpr	ENSRNOG00000002394	Tpr
ENSMUSG00000006007	Pdc	ENSRNOG00000002517	Pdc
ENSMUSG00000006010	BC003331	ENSRNOG00000002473	RGD1307830
ENSMUSG00000006014	Prg4	ENSRNOG00000002385	Prg4
ENSMUSG00000006021	Kptn	ENSRNOG00000001493	B2RYG4_RAT
ENSMUSG00000006024	Napa	ENSRNOG00000001494	Napa
ENSMUSG00000006050	Sra1	ENSRNOG00000018089	Sra1
ENSMUSG00000006056	Calcoco2	ENSRNOG00000028376	Calcoco2
ENSMUSG00000006057	Atp5g1	ENSRNOG00000007235	Atp5g1
ENSMUSG00000006058	Snf8	ENSRNOG00000006500	Snf8
ENSMUSG00000006095	Tbcb	ENSRNOG00000020781	Tbcb
ENSMUSG00000006127	Inpp5k	ENSRNOG00000004041	D3ZEQ1_RAT
ENSMUSG00000006134	Crkl	ENSRNOG00000001868	Crkl
ENSMUSG00000006143	2310043J07Rik	ENSRNOG00000038896	Upk3bl
ENSMUSG00000006154	Eps8l1	ENSRNOG00000027942	Eps8l1
ENSMUSG00000006169	Clint1	ENSRNOG00000005406	LOC317516
ENSMUSG00000006179	Prss16	ENSRNOG00000017713	Prss16
ENSMUSG00000006191	Cdkal1	ENSRNOG00000018381	F1LV76_RAT
ENSMUSG00000006204	5430419D17Rik	ENSRNOG00000022737	F1LY71_RAT
ENSMUSG00000006205	Htra1	ENSRNOG00000020533	Htra1
ENSMUSG00000006215	Zbtb17	ENSRNOG00000010436	Zbtb17
ENSMUSG00000006216	Clcnkb	ENSRNOG00000009897	Clcnkb
ENSMUSG00000006218	Fam131c	ENSRNOG00000023008	Fam131c
ENSMUSG00000006219	Fblim1	ENSRNOG00000011774	Fblim1
ENSMUSG00000006221	Hspb7	ENSRNOG00000029079	Hspb7
ENSMUSG00000006235	Epor	ENSRNOG00000012619	Epor
ENSMUSG00000006241	Ccdc159	ENSRNOG00000011799	F1LNU5_RAT
ENSMUSG00000006262	Mob1b	ENSRNOG00000010996	Mobkl1a
ENSMUSG00000006269	Atp6v1b1	ENSRNOG00000013573	Atp6v1b1
ENSMUSG00000006270	Vax1	ENSRNOG00000008824	Vax1
ENSMUSG00000006273	Atp6v1b2	ENSRNOG00000011891	Atp6v1b2
ENSMUSG00000006276	Eps15l1	ENSRNOG00000013502	F1M9F5_RAT
ENSMUSG00000006281	Tep1	ENSRNOG00000008964	TEP1_RAT
ENSMUSG00000006288	Ttc5	ENSRNOG00000008850	Ttc5
ENSMUSG00000006289	Osgep	ENSRNOG00000009333	Osgep
ENSMUSG00000006299	Aamp	ENSRNOG00000014399	Aamp
ENSMUSG00000006301	Tmbim1	ENSRNOG00000014797	Tmbim1
ENSMUSG00000006304	Arpc2	ENSRNOG00000014289	Arpc2
ENSMUSG00000006307	Wbp7	ENSRNOG00000020961	D3ZKG0_RAT
ENSMUSG00000006310	Zbtb32	ENSRNOG00000042465	Zbtb32
ENSMUSG00000006311	Etv2	ENSRNOG00000024288	Etv2
ENSMUSG00000006313	Upk1a	ENSRNOG00000024331	Upk1a
ENSMUSG00000006315	Tmem147	ENSRNOG00000021006	Tmem147
ENSMUSG00000006333	Rps9	ENSRNOG00000011355	Rps9
ENSMUSG00000006335	Tfpt	ENSRNOG00000013980	Tfpt
ENSMUSG00000006342	Susd2	ENSRNOG00000033389	Susd2
ENSMUSG00000006356	Crip2	ENSRNOG00000005041	Crip2
ENSMUSG00000006360	Crip1	ENSRNOG00000027990	CRIP1_RAT
ENSMUSG00000006362	Cbfa2t3	ENSRNOG00000014723	Cbfa2t3
ENSMUSG00000006369	Fbln1	ENSRNOG00000014137	Fbln1
ENSMUSG00000006373	Pgrmc1	ENSRNOG00000012786	Pgrmc1
ENSMUSG00000006378	Gcat	ENSRNOG00000010596	Gcat
ENSMUSG00000006386	Tek	ENSRNOG00000008587	Tek
ENSMUSG00000006389	Mpl	ENSRNOG00000028377	D4A2R0_RAT
ENSMUSG00000006390	Elovl1	ENSRNOG00000028448	Elovl1
ENSMUSG00000006392	Med8	ENSRNOG00000028477	Med8
ENSMUSG00000006395	Hyi	ENSRNOG00000037518	F1LZJ4_RAT
ENSMUSG00000006398	Cdc20	ENSRNOG00000028415	Cdc20
ENSMUSG00000006403	Adamts4	ENSRNOG00000003538	D4A0C5_RAT
ENSMUSG00000006411	Pvrl4	ENSRNOG00000004029	Pvrl4
ENSMUSG00000006412	Pfdn2	ENSRNOG00000003983	Pfdn2
ENSMUSG00000006418	Rnf114	ENSRNOG00000009525	Rnf114
ENSMUSG00000006435	Neurl1a	ENSRNOG00000020339	Neurl
ENSMUSG00000006442	Srm	ENSRNOG00000011078	Srm
ENSMUSG00000006445	Epha2	ENSRNOG00000009222	Epha2
ENSMUSG00000006456	Rbm14	ENSRNOG00000019669	Rbm4
ENSMUSG00000006457	Actn3	ENSRNOG00000019745	Actn3
ENSMUSG00000006463	Zdhhc24	ENSRNOG00000019825	Zdhhc24
ENSMUSG00000006464	Bbs1	ENSRNOG00000019832	Bbs1
ENSMUSG00000006469	Slc34a3	ENSRNOG00000010451	Slc34a3
ENSMUSG00000006471	Ndor1	ENSRNOG00000010616	Ndor1
ENSMUSG00000006476	Nelf	ENSRNOG00000008810	Nelf
ENSMUSG00000006488	Prl7a1	ENSRNOG00000039029	D3ZXR1_RAT
ENSMUSG00000006490	Prl8a9	ENSRNOG00000024843	Prl8a9
ENSMUSG00000006494	Pdk1	ENSRNOG00000001517	Pdk1
ENSMUSG00000006498	Ptbp1	ENSRNOG00000010448	Ptbp1
ENSMUSG00000006517	Mvd	ENSRNOG00000013376	Mvd
ENSMUSG00000006519	Cyba	ENSRNOG00000013014	Cyba
ENSMUSG00000006522	Itih3	ENSRNOG00000017689	Itih3
ENSMUSG00000006526	Tmem110	ENSRNOG00000017051	Tmem110
ENSMUSG00000006527	Sfmbt1	ENSRNOG00000016645	Sfmbt1
ENSMUSG00000006529	Itih1	ENSRNOG00000033386	Itih1
ENSMUSG00000006538	Ihh	ENSRNOG00000018059	Ihh
ENSMUSG00000006542	Prkag3	ENSRNOG00000017248	Prkag3
ENSMUSG00000006546	Cryba2	ENSRNOG00000017996	Cryba2
ENSMUSG00000006567	Atp7b	ENSRNOG00000012878	Atp7b
ENSMUSG00000006574	Slc4a1	ENSRNOG00000020951	Slc4a1
ENSMUSG00000006575	Rundc3a	ENSRNOG00000020970	Rap2ip
ENSMUSG00000006576	Slc4a3	ENSRNOG00000020138	Slc4a3
ENSMUSG00000006585	Cdt1	ENSRNOG00000013970	Cdt1
ENSMUSG00000006586	Runx1t1	ENSRNOG00000005673	Runx1t1
ENSMUSG00000006587	Snai3	ENSRNOG00000013586	Snai3
ENSMUSG00000006589	Aprt	ENSRNOG00000014405	Aprt
ENSMUSG00000006599	Gtf2h1	ENSRNOG00000012360	Gtf2h1
ENSMUSG00000006611	Hfe	ENSRNOG00000016967	Hfe
ENSMUSG00000006641	Slc5a6	ENSRNOG00000006556	Slc5a6
ENSMUSG00000006642	Tcf23	ENSRNOG00000025736	Tcf23
ENSMUSG00000006649	Nphs1	ENSRNOG00000020873	Nphs1
ENSMUSG00000006651	Aplp1	ENSRNOG00000020851	F1LM02_RAT
ENSMUSG00000006673	Qrich1	ENSRNOG00000025071	F1LX63_RAT
ENSMUSG00000006675	P4htm	ENSRNOG00000020249	P4htm
ENSMUSG00000006678	Pola1	ENSRNOG00000013322	DPOLA_RAT
ENSMUSG00000006699	Cdc42	ENSRNOG00000013536	Cdc42
ENSMUSG00000006705	Pknox1	ENSRNOG00000001184	Pknox1
ENSMUSG00000006711	D130043K22Rik	ENSRNOG00000018141	RGD1307443
ENSMUSG00000006715	Gmnn	ENSRNOG00000018782	Gmnn
ENSMUSG00000006717	Acot13	ENSRNOG00000018415	Acot13
ENSMUSG00000006720	Zfp184	ENSRNOG00000017947	LOC100365915
ENSMUSG00000006728	Cdk4	ENSRNOG00000025602	LOC100362034
ENSMUSG00000006731	B4galnt1	ENSRNOG00000004839	B4galnt1
ENSMUSG00000006736	Tspan31	ENSRNOG00000025592	Tspan31
ENSMUSG00000006740	Kif5b	ENSRNOG00000017466	Kif5b
ENSMUSG00000006763	Saal1	ENSRNOG00000011895	D4A969_RAT
ENSMUSG00000006764	Tph2	ENSRNOG00000003880	Tph2
ENSMUSG00000006777	Krt23	ENSRNOG00000011907	Krt23
ENSMUSG00000006782	Cnp	ENSRNOG00000017496	Cnp
ENSMUSG00000006784	Ttc25	ENSRNOG00000017473	Ttc25
ENSMUSG00000006800	Sulf2	ENSRNOG00000006052	Sulf2
ENSMUSG00000006818	Sod2	ENSRNOG00000019048	Sod2
ENSMUSG00000006850	Tmco6	ENSRNOG00000017718	Tmco6
ENSMUSG00000006906	Stambp	ENSRNOG00000012227	Stambp
ENSMUSG00000006920	Ezh1	ENSRNOG00000020336	Ezh1
ENSMUSG00000006930	Hap1	ENSRNOG00000014819	Hap1
ENSMUSG00000006931	Leprel4	ENSRNOG00000015787	Sc65
ENSMUSG00000006932	Ctnnb1	ENSRNOG00000019139	Ctnnb1
ENSMUSG00000006941	Eif1b	ENSRNOG00000018848	Eif1b
ENSMUSG00000006948	Klk4	ENSRNOG00000018864	Klk4
ENSMUSG00000006958	Chrd	ENSRNOG00000001750	Chrd
ENSMUSG00000006998	Psmd2	ENSRNOG00000001719	Psmd2
ENSMUSG00000007021	Syngr3	ENSRNOG00000012620	Syngr3
ENSMUSG00000007029	Vars	ENSRNOG00000000867	Vars
ENSMUSG00000007030	D17H6S56E-3	ENSRNOG00000000860	G7c
ENSMUSG00000007034	Slc44a4	ENSRNOG00000000878	Slc44a4
ENSMUSG00000007035	Msh5	ENSRNOG00000000857	Msh5
ENSMUSG00000007036	Abhd16a	ENSRNOG00000000845	Bat5
ENSMUSG00000007038	Neu1	ENSRNOG00000032942	D3ZB63_RAT
ENSMUSG00000007039	Ddah2	ENSRNOG00000000842	Ddah2
ENSMUSG00000007041	Clic1	ENSRNOG00000029682	Clic1
ENSMUSG00000007080	Pole	ENSRNOG00000037449	Pole
ENSMUSG00000007097	Atp1a2	ENSRNOG00000007290	Atp1a2
ENSMUSG00000007107	Atp1a4	ENSRNOG00000032378	LOC100365885
ENSMUSG00000007122	Casq1	ENSRNOG00000006930	Casq1
ENSMUSG00000007207	Stx1a	ENSRNOG00000029165	Stx1a
ENSMUSG00000007216	Zfp775	ENSRNOG00000008362	Znf775
ENSMUSG00000007279	Scube2	ENSRNOG00000013123	F1LW52_RAT
ENSMUSG00000007338	Mrpl49	ENSRNOG00000020975	Mrpl49
ENSMUSG00000007379	Dennd2c	ENSRNOG00000018716	D3ZX30_RAT
ENSMUSG00000007411	Mark3	ENSRNOG00000010330	Mark3
ENSMUSG00000007415	Gatad1	ENSRNOG00000008613	Gatad1
ENSMUSG00000007440	Pcdha11	ENSRNOG00000020119	Pcdha6
ENSMUSG00000007457	2310003L06Rik	ENSRNOG00000023430	D3ZXH1_RAT
ENSMUSG00000007458	M6pr	ENSRNOG00000014992	M6pr
ENSMUSG00000007476	Lrrc8a	ENSRNOG00000025296	Lrrc8a
ENSMUSG00000007480	Mc5r	ENSRNOG00000016685	Mc5r
ENSMUSG00000007564	Ppp2r1a	ENSRNOG00000011282	Ppp2r1a
ENSMUSG00000007570	Fance	ENSRNOG00000000504	Fance
ENSMUSG00000007589	Tinf2	ENSRNOG00000020189	Tinf2
ENSMUSG00000007591	Tssk4	ENSRNOG00000019789	D4A7Q4_RAT
ENSMUSG00000007594	Hapln4	ENSRNOG00000020493	Hapln4
ENSMUSG00000007610	Gtpbp3	ENSRNOG00000023403	Gtpbp3
ENSMUSG00000007613	Tgfbr1	ENSRNOG00000007036	Tgfbr1
ENSMUSG00000007646	Rad51c	ENSRNOG00000006661	Rad51c
ENSMUSG00000007653	Gabrb2	ENSRNOG00000003680	Gabrb2
ENSMUSG00000007655	Cav1	ENSRNOG00000006694	Cav1
ENSMUSG00000007656	Arpp19	ENSRNOG00000023086	Arpp19
ENSMUSG00000007659	Bcl2l1	ENSRNOG00000007946	Bcl2l1
ENSMUSG00000007682	Dio2	ENSRNOG00000003894	Dio2
ENSMUSG00000007721	Ccdc124	ENSRNOG00000018932	Ccdc124
ENSMUSG00000007739	Cct4	ENSRNOG00000009642	Cct4
ENSMUSG00000007777	0610009B22Rik	ENSRNOG00000004419	D3ZVF4_RAT
ENSMUSG00000007783	Cpt1c	ENSRNOG00000026163	Cpt1c
ENSMUSG00000007805	Twist2	ENSRNOG00000020355	Twist2
ENSMUSG00000007812	Zfp655	ENSRNOG00000043178	Znf655
ENSMUSG00000007817	Zmiz1	ENSRNOG00000010488	Zmiz1
ENSMUSG00000007827	Ankrd26	ENSRNOG00000006717	D3ZPX8_RAT
ENSMUSG00000007833	Aldh16a1	ENSRNOG00000020623	Aldh16a1
ENSMUSG00000007836	Hnrnpa0	ENSRNOG00000039876	F1M3H8_RAT
ENSMUSG00000007837	Prrg2	ENSRNOG00000020517	Prrg2
ENSMUSG00000007850	Hnrnph1	ENSRNOG00000003399	Hnrph1
ENSMUSG00000007867	1700019E19Rik	ENSRNOG00000010194	RGD1307392
ENSMUSG00000007872	Id3	ENSRNOG00000026124	Id3
ENSMUSG00000007880	Arid1a	ENSRNOG00000006137	Arid1a
ENSMUSG00000007888	Crlf1	ENSRNOG00000020030	Crlf1
ENSMUSG00000007891	Ctsd	ENSRNOG00000020206	Ctsd
ENSMUSG00000007892	Rplp1	ENSRNOG00000013874	Rplp1
ENSMUSG00000007907	4931407G18Rik	ENSRNOG00000001950	Clph
ENSMUSG00000007908	Hmgcll1	ENSRNOG00000011193	Hmgcll1
ENSMUSG00000007944	Ttc9b	ENSRNOG00000018850	Ttc9b
ENSMUSG00000007946	Phox2a	ENSRNOG00000019706	Phox2a
ENSMUSG00000007950	Abhd8	ENSRNOG00000000054	Abhd8
ENSMUSG00000007987	Rabl5	ENSRNOG00000031346	Rabl5
ENSMUSG00000008035	Mid1ip1	ENSRNOG00000003228	Mid1ip1
ENSMUSG00000008036	Ap2s1	ENSRNOG00000015865	Ap2s1
ENSMUSG00000008090	Fgfrl1	ENSRNOG00000024207	Fgfrl1
ENSMUSG00000008129	4930432K21Rik	ENSRNOG00000025796	F1M7E8_RAT
ENSMUSG00000008136	Fhl2	ENSRNOG00000016866	Fhl2
ENSMUSG00000008140	2310044H10Rik	ENSRNOG00000019532	MGC93975
ENSMUSG00000008153	Clstn3	ENSRNOG00000011156	Clstn3
ENSMUSG00000008167	Fbxw9	ENSRNOG00000004212	Fbxw9
ENSMUSG00000008193	Spib	ENSRNOG00000019660	Spib
ENSMUSG00000008200	Fnbp4	ENSRNOG00000007241	F1MAK1_RAT
ENSMUSG00000008206	Lass4	ENSRNOG00000001072	Lass4
ENSMUSG00000008226	Scrn3	ENSRNOG00000018657	Q5I0K6_RAT
ENSMUSG00000008301	Phax	ENSRNOG00000014459	Phax
ENSMUSG00000008305	Tle1	ENSRNOG00000005882	Tle1
ENSMUSG00000008307	1700109H08Rik	ENSRNOG00000009135	F1LVX5_RAT
ENSMUSG00000008318	Relt	ENSRNOG00000025075	Relt
ENSMUSG00000008333	Snrpb2	ENSRNOG00000004967	Snrpb2
ENSMUSG00000008348	Ubc	ENSRNOG00000028756	Ubc
ENSMUSG00000008373	Prpf31	ENSRNOG00000013504	Prpf31
ENSMUSG00000008384	Sertad1	ENSRNOG00000024363	Sertad1
ENSMUSG00000008393	Carhsp1	ENSRNOG00000002610	Carhsp1
ENSMUSG00000008398	Elk3	ENSRNOG00000004367	Elk3
ENSMUSG00000008429	Herpud2	ENSRNOG00000029995	HERP2_RAT
ENSMUSG00000008435	Rdh13	ENSRNOG00000027919	Rdh13
ENSMUSG00000008450	Nutf2	ENSRNOG00000018945	Nutf2
ENSMUSG00000008461	Fut1	ENSRNOG00000020995	Fut1
ENSMUSG00000008475	Arpc5	ENSRNOG00000028062	Arpc5
ENSMUSG00000008482	Rnf151	ENSRNOG00000014127	Rnf151
ENSMUSG00000008489	Elavl2	ENSRNOG00000006853	Elavl2
ENSMUSG00000008496	Pou2f2	ENSRNOG00000020381	Pou2f2
ENSMUSG00000008540	Mgst1	ENSRNOG00000007743	Mgst1
ENSMUSG00000008575	Nfib	ENSRNOG00000009795	Nfib
ENSMUSG00000008590	Htr3b	ENSRNOG00000006920	Htr3b
ENSMUSG00000008601	Rab25	ENSRNOG00000023640	Rab25
ENSMUSG00000008604	Ubqln4	ENSRNOG00000019933	Ubqln4
ENSMUSG00000008658	Rbfox1	ENSRNOG00000002827	A2bp1
ENSMUSG00000008668	Rps18	ENSRNOG00000028505	Rps18
ENSMUSG00000008683	Rps15a	ENSRNOG00000018320	Rps15a
ENSMUSG00000008690	Ncaph2	ENSRNOG00000009598	Ncaph2
ENSMUSG00000008730	Hipk1	ENSRNOG00000019333	Hipk1
ENSMUSG00000008734	Gprc5b	ENSRNOG00000016013	Gprc5b
ENSMUSG00000008763	Man1a2	ENSRNOG00000015226	D3ZR49_RAT
ENSMUSG00000008813	Tppp2	ENSRNOG00000025473	Tppp2
ENSMUSG00000008845	Cd163	ENSRNOG00000010253	Cd163
ENSMUSG00000008855	Hdac5	ENSRNOG00000020905	Hdac5
ENSMUSG00000008859	Rala	ENSRNOG00000013454	Rala
ENSMUSG00000008874	Clec3a	ENSRNOG00000012238	Clec3a
ENSMUSG00000008892	Vdac3	ENSRNOG00000019277	Vdac3
ENSMUSG00000008932	Slc1a7	ENSRNOG00000011644	Slc1a7
ENSMUSG00000008958	Vps72	ENSRNOG00000021081	Vps72
ENSMUSG00000008976	Gabpa	ENSRNOG00000001549	Gabpa
ENSMUSG00000008999	Bmp7	ENSRNOG00000007108	Bmp7
ENSMUSG00000009013	Dynll1	ENSRNOG00000011222	Dynll1
ENSMUSG00000009030	Pdcl	ENSRNOG00000008484	Pdcl
ENSMUSG00000009035	Tmem184b	ENSRNOG00000022802	Tmem184b
ENSMUSG00000009047	Gm5965	ENSRNOG00000043083	Krtap13-2
ENSMUSG00000009070	Rtdr1	ENSRNOG00000001315	Rtdr1
ENSMUSG00000009073	Nf2	ENSRNOG00000007948	Nf2
ENSMUSG00000009075	Cabp7	ENSRNOG00000007871	Cabp7
ENSMUSG00000009076	Zmat5	ENSRNOG00000007849	D3ZLD2_RAT
ENSMUSG00000009079	Ewsr1	ENSRNOG00000009437	Ewsr1
ENSMUSG00000009090	Ap1b1	ENSRNOG00000008786	Ap1b1
ENSMUSG00000009092	Derl3	ENSRNOG00000028243	B2RZ58_RAT
ENSMUSG00000009097	Tbx1	ENSRNOG00000001892	Tbx1
ENSMUSG00000009108	Gnat2	ENSRNOG00000019296	Gnat2
ENSMUSG00000009112	Bcl2l13	ENSRNOG00000012394	Bcl2l13
ENSMUSG00000009114	2610028H24Rik	ENSRNOG00000012714	RGD1564149
ENSMUSG00000009115	1700027D21Rik	ENSRNOG00000001262	LOC499418
ENSMUSG00000009145	Dqx1	ENSRNOG00000008062	Dqx1
ENSMUSG00000009207	Lnp	ENSRNOG00000001593	Lnp
ENSMUSG00000009210	2310007L24Rik	ENSRNOG00000036769	RGD1307288
ENSMUSG00000009216	Fam163b	ENSRNOG00000006591	Fam163b
ENSMUSG00000009246	Trpm5	ENSRNOG00000020484	Trpm5
ENSMUSG00000009248	Ascl2	ENSRNOG00000020434	Ascl2
ENSMUSG00000009281	Rarres2	ENSRNOG00000024705	Rarres2
ENSMUSG00000009291	Pttg1ip	ENSRNOG00000001223	Pttg1ip
ENSMUSG00000009292	Trpm2	ENSRNOG00000001216	Trpm2
ENSMUSG00000009293	Ube2g2	ENSRNOG00000001222	Ube2g2
ENSMUSG00000009350	Mpo	ENSRNOG00000008310	Mpo
ENSMUSG00000009356	Lpo	ENSRNOG00000008422	Lpo
ENSMUSG00000009376	Met	ENSRNOG00000007079	Met
ENSMUSG00000009378	Slc16a12	ENSRNOG00000021916	Slc16a12
ENSMUSG00000009394	Syn2	ENSRNOG00000008157	SYN2_RAT
ENSMUSG00000009406	Elk1	ENSRNOG00000010171	Elk1
ENSMUSG00000009418	Nav1	ENSRNOG00000008425	LOC685707
ENSMUSG00000009470	Tnpo1	ENSRNOG00000014999	Tnpo1
ENSMUSG00000009471	Myod1	ENSRNOG00000011306	Myod1
ENSMUSG00000009487	Otog	ENSRNOG00000010983	Otog
ENSMUSG00000009535	Rnmt	ENSRNOG00000016698	MCES_RAT
ENSMUSG00000009545	Kcnq1	ENSRNOG00000020532	Kcnq1
ENSMUSG00000009549	Srp14	ENSRNOG00000007512	Srp14
ENSMUSG00000009555	Cdk9	ENSRNOG00000022586	Cdk9
ENSMUSG00000009563	Tor2a	ENSRNOG00000022514	Tor2a
ENSMUSG00000009575	Cbx5	ENSRNOG00000036841	Cbx5
ENSMUSG00000009580	Odam	ENSRNOG00000023372	Odam
ENSMUSG00000009585	Apobec3	ENSRNOG00000016852	Apobec3f
ENSMUSG00000009588	St6galnac1	ENSRNOG00000000251	St6galnac1
ENSMUSG00000009596	Taf7l	ENSRNOG00000026315	Taf7l
ENSMUSG00000009614	Sardh	ENSRNOG00000006916	SARDH_RAT
ENSMUSG00000009621	Vav2	ENSRNOG00000007422	Vav2
ENSMUSG00000009628	Tex15	ENSRNOG00000007748	Tex15
ENSMUSG00000009630	Ppp2cb	ENSRNOG00000015182	Ppp2cb
ENSMUSG00000009633	G0s2	ENSRNOG00000006019	G0s2
ENSMUSG00000009640	Dmap1	ENSRNOG00000019407	Dmap1
ENSMUSG00000009670	Tex11	ENSRNOG00000025672	Tex11
ENSMUSG00000009681	Bcr	ENSRNOG00000001304	Bcr
ENSMUSG00000009687	Fxyd5	ENSRNOG00000021062	Fxyd5
ENSMUSG00000009731	Kcnd1	ENSRNOG00000039544	Kcnd1
ENSMUSG00000009733	Tcfcp2	ENSRNOG00000032395	Tcfcp2
ENSMUSG00000009739	Pou6f1	ENSRNOG00000004595	Pou6f1
ENSMUSG00000009741	Ubp1	ENSRNOG00000009729	Ubp1
ENSMUSG00000009772	Nuak2	ENSRNOG00000000034	Nuak2
ENSMUSG00000009828	Ick	ENSRNOG00000008691	Ick
ENSMUSG00000009863	Sdhb	ENSRNOG00000007967	Sdhb
ENSMUSG00000009876	Cox4i2	ENSRNOG00000007827	Cox4i2
ENSMUSG00000009894	Snap47	ENSRNOG00000022472	Snap47
ENSMUSG00000009900	Wnt3a	ENSRNOG00000003039	Wnt3a
ENSMUSG00000009905	Kdsr	ENSRNOG00000002781	Kdsr
ENSMUSG00000009907	Vps4b	ENSRNOG00000002705	Vps4b
ENSMUSG00000009927	Rps25	ENSRNOG00000027503	Rps25
ENSMUSG00000009941	Nxf2	ENSRNOG00000011729	D3Z8R9_RAT
ENSMUSG00000009995	Taz	ENSRNOG00000037243	Taz
ENSMUSG00000010021	Kif19a	ENSRNOG00000003105	D4A976_RAT
ENSMUSG00000010025	Aldh3a2	ENSRNOG00000002342	Aldh3a2
ENSMUSG00000010044	Zmynd10	ENSRNOG00000021602	Zmynd10
ENSMUSG00000010045	Tmem115	ENSRNOG00000021899	Tmem115
ENSMUSG00000010047	Hyal2	ENSRNOG00000031420	Hyal2
ENSMUSG00000010048	Ifrd2	ENSRNOG00000016150	Ifrd2
ENSMUSG00000010051	Hyal1	ENSRNOG00000015858	Hyal1
ENSMUSG00000010054	Tusc2	ENSRNOG00000021528	Tusc2
ENSMUSG00000010057	Nprl2	ENSRNOG00000021660	Tusc4
ENSMUSG00000010064	Slc38a3	ENSRNOG00000016827	Slc38a3
ENSMUSG00000010066	Cacna2d2	ENSRNOG00000015835	Cacna2d2
ENSMUSG00000010067	Rassf1	ENSRNOG00000021548	Rassf1
ENSMUSG00000010080	Epn3	ENSRNOG00000003284	Epn3
ENSMUSG00000010086	Rnf112	ENSRNOG00000002364	Rnf112
ENSMUSG00000010095	Slc3a2	ENSRNOG00000018487	Slc3a2
ENSMUSG00000010097	Nxf1	ENSRNOG00000019069	Nxf1
ENSMUSG00000010110	Stx5a	ENSRNOG00000018847	Stx5
ENSMUSG00000010122	Slc47a1	ENSRNOG00000002355	Slc47a1
ENSMUSG00000010136	1700027A23Rik	ENSRNOG00000016842	LOC100365876
ENSMUSG00000010142	Tnfrsf13b	ENSRNOG00000002304	Tnfrsf13b
ENSMUSG00000010154	Spire2	ENSRNOG00000016920	Spire2
ENSMUSG00000010175	Prox1	ENSRNOG00000003694	Prox1
ENSMUSG00000010205	Raver1	ENSRNOG00000020710	Raver1
ENSMUSG00000010277	2610507B11Rik	ENSRNOG00000011887	RGD1307929
ENSMUSG00000010290	AI597479	ENSRNOG00000016447	RGD1310553
ENSMUSG00000010307	Tmem86a	ENSRNOG00000013663	Tmem86a
ENSMUSG00000010311	Optc	ENSRNOG00000003059	Optc
ENSMUSG00000010342	Tex14	ENSRNOG00000023698	Tex14
ENSMUSG00000010358	Ifi35	ENSRNOG00000020678	Ifi35
ENSMUSG00000010362	Rdm1	ENSRNOG00000020751	Rdm1
ENSMUSG00000010376	Nedd8	ENSRNOG00000019895	Nedd8
ENSMUSG00000010392	Gosr1	ENSRNOG00000003971	Gosr1
ENSMUSG00000010406	Mrpl52	ENSRNOG00000039297	Mrpl52
ENSMUSG00000010435	Spaca7	ENSRNOG00000037914	LOC689077
ENSMUSG00000010453	4632411B12Rik	ENSRNOG00000015417	RGD1309220
ENSMUSG00000010461	Eya4	ENSRNOG00000016627	F1M6D2_RAT
ENSMUSG00000010476	Ebf3	ENSRNOG00000016102	Ebf3
ENSMUSG00000010505	Myt1	ENSRNOG00000017346	Myt1
ENSMUSG00000010517	Faf1	ENSRNOG00000008523	Faf1
ENSMUSG00000010538	1700021C14Rik	ENSRNOG00000037552	RGD1304953
ENSMUSG00000010554	Mettl16	ENSRNOG00000002764	D3ZL08_RAT
ENSMUSG00000010592	Dazl	ENSRNOG00000023474	Dazl
ENSMUSG00000010601	Apol7a	ENSRNOG00000028998	RGD1565356
ENSMUSG00000010608	Rbm25	ENSRNOG00000002874	Rbm25
ENSMUSG00000010609	Psen2	ENSRNOG00000002879	Psen2
ENSMUSG00000010651	Acaa1b	ENSRNOG00000032908	THIKB_RAT
ENSMUSG00000010660	Plcd1	ENSRNOG00000032238	Plcd1
ENSMUSG00000010663	Fads1	ENSRNOG00000020480	Fads1
ENSMUSG00000010721	Lmbr1	ENSRNOG00000005306	Lmbr1
ENSMUSG00000010751	Tnfrsf22	ENSRNOG00000036644	F1M212_RAT
ENSMUSG00000010755	Cars	ENSRNOG00000020651	Cars
ENSMUSG00000010760	Phlda2	ENSRNOG00000020614	F1LME7_RAT
ENSMUSG00000010796	Asz1	ENSRNOG00000008004	Asz1
ENSMUSG00000010797	Wnt2	ENSRNOG00000007843	Wnt2
ENSMUSG00000010803	Gabra1	ENSRNOG00000003512	Gabra1
ENSMUSG00000010825	Grid2ip	ENSRNOG00000030927	D3ZKB8_RAT
ENSMUSG00000010830	Kdelr3	ENSRNOG00000013577	Kdelr3
ENSMUSG00000010841	1700006E09Rik	ENSRNOG00000036796	RGD1565533
ENSMUSG00000010911	Apip	ENSRNOG00000007446	Apip
ENSMUSG00000010914	Pdhx	ENSRNOG00000006947	Pdhx
ENSMUSG00000010936	Vac14	ENSRNOG00000017219	Vac14
ENSMUSG00000011008	Mcoln2	ENSRNOG00000015089	Mcoln2
ENSMUSG00000011034	Slc5a1	ENSRNOG00000017775	Slc5a1
ENSMUSG00000011096	Akt1s1	ENSRNOG00000020289	Akt1s1
ENSMUSG00000011114	Tbrg1	ENSRNOG00000023850	Tbrg1
ENSMUSG00000011118	Panx3	ENSRNOG00000031675	Panx3
ENSMUSG00000011154	1700026D08Rik	ENSRNOG00000012301	RGD1310371
ENSMUSG00000011158	Brf1	ENSRNOG00000014595	Brf1
ENSMUSG00000011171	Vipr2	ENSRNOG00000004317	Vipr2
ENSMUSG00000011179	Odc1	ENSRNOG00000005424	Odc1
ENSMUSG00000011254	Thg1l	ENSRNOG00000005539	Thg1l
ENSMUSG00000011256	Adam19	ENSRNOG00000042980	Adam19
ENSMUSG00000011257	Pabpc4	ENSRNOG00000015642	D4AC14_RAT
ENSMUSG00000011267	Zfp296	ENSRNOG00000038692	F1LTG4_RAT
ENSMUSG00000011306	Sugp1	ENSRNOG00000020510	Sf4
ENSMUSG00000011349	Dmrtc2	ENSRNOG00000020109	Dmrtc2
ENSMUSG00000011382	Dhdh	ENSRNOG00000020883	Dhdh
ENSMUSG00000011427	Zfp790	ENSRNOG00000033148	LOC499120
ENSMUSG00000011463	Cpb1	ENSRNOG00000030904	CBPB1_RAT
ENSMUSG00000011632	2310033E01Rik	ENSRNOG00000019862	RGD1565787
ENSMUSG00000011658	Fuz	ENSRNOG00000020429	Fuz
ENSMUSG00000011751	Spnb4	ENSRNOG00000020914	Sptbn4
ENSMUSG00000011831	Evi5	ENSRNOG00000002039	LOC100360066
ENSMUSG00000011832	Evi5l	ENSRNOG00000001034	D3ZXM4_RAT
ENSMUSG00000011837	Snapc2	ENSRNOG00000001056	Snapc2
ENSMUSG00000011877	Git1	ENSRNOG00000014883	Git1
ENSMUSG00000011884	Gltp	ENSRNOG00000001192	Gltp
ENSMUSG00000011958	Bnip2	ENSRNOG00000010790	Bnip2
ENSMUSG00000011960	Ccnt1	ENSRNOG00000011512	Ccnt1
ENSMUSG00000012017	Scarf2	ENSRNOG00000000288	Scarf2
ENSMUSG00000012042	4930579F01Rik	ENSRNOG00000024623	RGD1309170
ENSMUSG00000012076	Brms1l	ENSRNOG00000008249	Brms1l
ENSMUSG00000012114	Med15	ENSRNOG00000001877	Med15
ENSMUSG00000012117	Dhdds	ENSRNOG00000014665	Dhdds
ENSMUSG00000012123	Aim1l	ENSRNOG00000023423	Aim1l
ENSMUSG00000012126	Ubxn11	ENSRNOG00000015476	Ubxn11
ENSMUSG00000012211	Tex22	ENSRNOG00000028158	LOC691636
ENSMUSG00000012282	Wnt8a	ENSRNOG00000020157	Wnt8a
ENSMUSG00000012296	Tjap1	ENSRNOG00000018980	Tjap1
ENSMUSG00000012350	Ehf	ENSRNOG00000007484	Ehf
ENSMUSG00000012396	Nanog	ENSRNOG00000008368	Nanog
ENSMUSG00000012405	Rpl15	ENSRNOG00000008140	Rpl15
ENSMUSG00000012422	Tmem167	ENSRNOG00000016686	LOC100359823
ENSMUSG00000012428	Steap4	ENSRNOG00000008602	Steap4
ENSMUSG00000012429	2810021B07Rik	ENSRNOG00000013806	LOC684996
ENSMUSG00000012443	Kif11	ENSRNOG00000016715	Kif11
ENSMUSG00000012483	Rpa3	ENSRNOG00000008309	Rpa3
ENSMUSG00000012519	Mlkl	ENSRNOG00000042353	D3ZKP6_RAT
ENSMUSG00000012520	Phox2b	ENSRNOG00000002299	Phox2b
ENSMUSG00000012535	Tnpo3	ENSRNOG00000021758	Tnpo3
ENSMUSG00000012609	Ttll5	ENSRNOG00000009318	D3ZAA1_RAT
ENSMUSG00000012640	Zfp715	ENSRNOG00000024056	LOC100364295
ENSMUSG00000012705	Retn	ENSRNOG00000001001	Retn
ENSMUSG00000012819	Cdh23	ENSRNOG00000033087	CAD23_RAT
ENSMUSG00000012848	Rps5	ENSRNOG00000019453	RS5_RAT
ENSMUSG00000012889	Podnl1	ENSRNOG00000006741	Podnl1
ENSMUSG00000013033	Lphn1	ENSRNOG00000029134	Lphn1
ENSMUSG00000013076	Amotl1	ENSRNOG00000008990	F1LZQ6_RAT
ENSMUSG00000013083	2200002J24Rik	ENSRNOG00000037485	LOC688924
ENSMUSG00000013089	Etv5	ENSRNOG00000001785	Etv5
ENSMUSG00000013091	Tmem190	ENSRNOG00000042528	D4A5Y0_RAT
ENSMUSG00000013150	Gfod2	ENSRNOG00000017953	Gfod2
ENSMUSG00000013155	E130303B06Rik	ENSRNOG00000024364	RGD1307357
ENSMUSG00000013158	4933405L10Rik	ENSRNOG00000017867	RGD1561415
ENSMUSG00000013160	Atp6v0d1	ENSRNOG00000017235	Atp6v0d1
ENSMUSG00000013338	Fer1l4	ENSRNOG00000019467	Fer1l4
ENSMUSG00000013353	4931406B18Rik	ENSRNOG00000032990	LOC687854
ENSMUSG00000013367	Iglon5	ENSRNOG00000017918	Iglon5
ENSMUSG00000013415	Igf2bp1	ENSRNOG00000006122	Igf2bp1
ENSMUSG00000013419	Zfp651	ENSRNOG00000019382	D3ZQI7_RAT
ENSMUSG00000013465	Cobra1	ENSRNOG00000009377	Cobra1
ENSMUSG00000013495	Tmem175	ENSRNOG00000000044	Tmem175
ENSMUSG00000013523	Bcas1	ENSRNOG00000012906	Bcas1
ENSMUSG00000013539	D16H22S680E	ENSRNOG00000030245	RGD1310348
ENSMUSG00000013584	Aldh1a2	ENSRNOG00000016042	Aldh1a2
ENSMUSG00000013593	Ndufs2	ENSRNOG00000038372	D3ZBB9_RAT
ENSMUSG00000013611	Snx31	ENSRNOG00000025501	RGD1309483
ENSMUSG00000013622	0610007C21Rik	ENSRNOG00000006326	RGD1311605
ENSMUSG00000013629	Cad	ENSRNOG00000026474	Cad
ENSMUSG00000013643	2210415F13Rik	ENSRNOG00000026844	LOC691259
ENSMUSG00000013646	Sh3bp5l	ENSRNOG00000002737	Sh3bp5l
ENSMUSG00000013653	1810065E05Rik	ENSRNOG00000038430	LOC691277
ENSMUSG00000013662	Atad1	ENSRNOG00000010861	Atad1
ENSMUSG00000013663	Pten	ENSRNOG00000020723	Pten
ENSMUSG00000013668	4933402N03Rik	ENSRNOG00000022900	LOC499276
ENSMUSG00000013698	Pea15a	ENSRNOG00000006854	Pea15a
ENSMUSG00000013701	Timm23	ENSRNOG00000019811	Timm23
ENSMUSG00000013707	Tnfaip8l2	ENSRNOG00000021100	Tnfaip8l2
ENSMUSG00000013736	Trnt1	ENSRNOG00000006432	Trnt1
ENSMUSG00000013766	Ly6g6e	ENSRNOG00000027157	Ly6g6e
ENSMUSG00000013787	Ehmt2	ENSRNOG00000030630	Ehmt2
ENSMUSG00000013822	Elof1	ENSRNOG00000014284	Elof1
ENSMUSG00000013833	Med16	ENSRNOG00000011315	Med16
ENSMUSG00000013846	St3gal1	ENSRNOG00000008209	St3gal1
ENSMUSG00000013858	ORF61	ENSRNOG00000012808	Mbrl
ENSMUSG00000013878	Rnf170	ENSRNOG00000037022	D4AEI4_RAT
ENSMUSG00000013921	Clip3	ENSRNOG00000020821	Clip3
ENSMUSG00000013973	Dedd	ENSRNOG00000003779	Dedd
ENSMUSG00000013974	1810033B17Rik	ENSRNOG00000028259	RGD1565374
ENSMUSG00000013997	Nit1	ENSRNOG00000003881	Nit1
ENSMUSG00000014039	Prdm15	ENSRNOG00000001620	D3ZUH8_RAT
ENSMUSG00000014074	Rnf168	ENSRNOG00000043345	Rnf168
ENSMUSG00000014075	Tctex1d2	ENSRNOG00000001758	Tctex1d2
ENSMUSG00000014077	1500003O03Rik	ENSRNOG00000004742	Chp
ENSMUSG00000014104	Sval2	ENSRNOG00000025541	Sval2
ENSMUSG00000014158	Trpv4	ENSRNOG00000001195	Trpv4
ENSMUSG00000014164	Klhl3	ENSRNOG00000019533	Klhl3
ENSMUSG00000014177	Fam18b	ENSRNOG00000016597	LOC100364907
ENSMUSG00000014195	Dnajc7	ENSRNOG00000017781	Dnajc7
ENSMUSG00000014198	Zfp385c	ENSRNOG00000025370	Zfp385c
ENSMUSG00000014226	Cacybp	ENSRNOG00000002572	Cacybp
ENSMUSG00000014232	Cluap1	ENSRNOG00000007117	Cluap1
ENSMUSG00000014243	Zswim7	ENSRNOG00000002970	RGD1310324
ENSMUSG00000014245	Pigl	ENSRNOG00000003070	PIGL_RAT
ENSMUSG00000014294	Ndufa2	ENSRNOG00000017571	Ndufa2
ENSMUSG00000014301	Pam16	ENSRNOG00000004608	Magmas
ENSMUSG00000014303	Glis2	ENSRNOG00000004766	Glis2
ENSMUSG00000014313	Cox6c	ENSRNOG00000010807	Cox6c
ENSMUSG00000014329	Bicc1	ENSRNOG00000000614	Bicc1
ENSMUSG00000014349	Ube2z	ENSRNOG00000006868	Ube2z
ENSMUSG00000014351	Gip	ENSRNOG00000006306	Gip
ENSMUSG00000014353	Tmem87b	ENSRNOG00000017443	D4A7B6_RAT
ENSMUSG00000014355	Anapc1	ENSRNOG00000016965	Anapc1
ENSMUSG00000014361	Mertk	ENSRNOG00000017319	Mertk
ENSMUSG00000014402	Tsg101	ENSRNOG00000013381	TS101_RAT
ENSMUSG00000014418	Hps5	ENSRNOG00000012232	Hps5
ENSMUSG00000014426	Map3k4	ENSRNOG00000017419	Map3k4
ENSMUSG00000014444	Fam38a	ENSRNOG00000013913	Fam38a
ENSMUSG00000014453	Blk	ENSRNOG00000010798	Blk
ENSMUSG00000014470	Rnf166	ENSRNOG00000013777	Rnf166
ENSMUSG00000014496	Ankrd28	ENSRNOG00000019697	Ankrd28
ENSMUSG00000014498	Ankrd52	ENSRNOG00000030597	Ankrd52
ENSMUSG00000014503	Pkd2l2	ENSRNOG00000025489	Pkd2l2
ENSMUSG00000014504	Srp19	ENSRNOG00000020204	Srp19
ENSMUSG00000014529	4930511M11Rik	ENSRNOG00000008585	RGD1306626
ENSMUSG00000014542	Clec4f	ENSRNOG00000013137	Clec4f
ENSMUSG00000014543	Klra17	ENSRNOG00000033260	Klra5
ENSMUSG00000014547	Wdfy2	ENSRNOG00000010042	Wdfy2
ENSMUSG00000014550	Zfyve20	ENSRNOG00000011391	Zfyve20
ENSMUSG00000014551	Mrps25	ENSRNOG00000010912	Mrps25
ENSMUSG00000014554	Dguok	ENSRNOG00000011617	Dguok
ENSMUSG00000014592	Camta1	ENSRNOG00000018602	F1M4M6_RAT
ENSMUSG00000014599	Csf1	ENSRNOG00000018659	Csf1
ENSMUSG00000014601	Fam40a	ENSRNOG00000018293	Fam40a
ENSMUSG00000014602	Kif1a	ENSRNOG00000023993	LOC100362928
ENSMUSG00000014603	Alx3	ENSRNOG00000018290	Alx3
ENSMUSG00000014606	Slc25a11	ENSRNOG00000003815	Slc25a11
ENSMUSG00000014609	Chrne	ENSRNOG00000003777	Chrne
ENSMUSG00000014633	2310061C15Rik	ENSRNOG00000011279	D4A471_RAT
ENSMUSG00000014668	Chfr	ENSRNOG00000037430	Chfr
ENSMUSG00000014686	Ceacam16	ENSRNOG00000031391	Ceacam16
ENSMUSG00000014704	Hoxa2	ENSRNOG00000005968	Hoxa2
ENSMUSG00000014725	Adam28	ENSRNOG00000014518	Adam28
ENSMUSG00000014747	Ankrd53	ENSRNOG00000021402	RGD1561200
ENSMUSG00000014748	Tex261	ENSRNOG00000013712	Tex261
ENSMUSG00000014763	Fam120b	ENSRNOG00000001487	Fam120b
ENSMUSG00000014767	Tbp	ENSRNOG00000001489	Tbp
ENSMUSG00000014769	Psmb1	ENSRNOG00000001488	Psmb1
ENSMUSG00000014771	Pdcd2	ENSRNOG00000001490	Pdcd2
ENSMUSG00000014773	Dll1	ENSRNOG00000014667	Dll1
ENSMUSG00000014776	Nol3	ENSRNOG00000015588	Nol3
ENSMUSG00000014778	Fhod1	ENSRNOG00000016241	Fhod1
ENSMUSG00000014782	Plekhg4	ENSRNOG00000016479	Plekhg4
ENSMUSG00000014786	Slc9a5	ENSRNOG00000028844	Slc9a5
ENSMUSG00000014791	Elmo3	ENSRNOG00000015800	Elmo3
ENSMUSG00000014813	Stc1	ENSRNOG00000015075	Stc1
ENSMUSG00000014837	4931428F04Rik	ENSRNOG00000015625	MGC116202
ENSMUSG00000014846	Tppp3	ENSRNOG00000016890	Tppp3
ENSMUSG00000014850	Msh3	ENSRNOG00000013673	Msh3
ENSMUSG00000014852	Adamts13	ENSRNOG00000005780	D4A0T9_RAT
ENSMUSG00000014856	Tmem208	ENSRNOG00000015974	Tmem208
ENSMUSG00000014859	E2f4	ENSRNOG00000015708	LOC100360427
ENSMUSG00000014873	Surf2	ENSRNOG00000005167	Surf2
ENSMUSG00000014905	Dnajb9	ENSRNOG00000004006	Dnajb9
ENSMUSG00000014907	Naf1	ENSRNOG00000026403	Naf1
ENSMUSG00000014932	Yes1	ENSRNOG00000037227	Yes1
ENSMUSG00000014956	Ppp1cb	ENSRNOG00000004612	Ppp1cb
ENSMUSG00000014959	Gorasp2	ENSRNOG00000023386	Gorasp2
ENSMUSG00000014980	Tsen15	ENSRNOG00000002352	Tsen15
ENSMUSG00000015001	Oc90	ENSRNOG00000025516	Oc90
ENSMUSG00000015002	Efr3a	ENSRNOG00000025528	Efr3a
ENSMUSG00000015013	Trappc2l	ENSRNOG00000014581	Trappc2l
ENSMUSG00000015016	Acsf3	ENSRNOG00000015077	Acsf3
ENSMUSG00000015023	Ddx19a	ENSRNOG00000018033	Ddx19a
ENSMUSG00000015027	Galns	ENSRNOG00000014461	Galns
ENSMUSG00000015053	Gata2	ENSRNOG00000012347	Gata2
ENSMUSG00000015083	C8g	ENSRNOG00000028701	C8g
ENSMUSG00000015085	Entpd2	ENSRNOG00000013102	Entpd2
ENSMUSG00000015087	B230208H17Rik	ENSRNOG00000016795	RGD1307615
ENSMUSG00000015090	Ptgds	ENSRNOG00000015550	Ptgds
ENSMUSG00000015092	Edf1	ENSRNOG00000016272	Edf1
ENSMUSG00000015093	Clic3	ENSRNOG00000015184	Clic3
ENSMUSG00000015094	Npdc1	ENSRNOG00000013895	Npdc1
ENSMUSG00000015112	Slc25a13	ENSRNOG00000009957	Slc25a13
ENSMUSG00000015120	Ube2i	ENSRNOG00000017907	Ube2i
ENSMUSG00000015126	0610007P22Rik	ENSRNOG00000017858	RGD1565744
ENSMUSG00000015127	Unkl	ENSRNOG00000017598	RGD1565247
ENSMUSG00000015133	Lrrk1	ENSRNOG00000012730	Lrrk1
ENSMUSG00000015134	Aldh1a3	ENSRNOG00000013028	AL1A3_RAT
ENSMUSG00000015143	Actn1	ENSRNOG00000004309	Actn1
ENSMUSG00000015149	Sirt2	ENSRNOG00000020102	Sirt2
ENSMUSG00000015176	Nolc1	ENSRNOG00000018704	Nolc1
ENSMUSG00000015202	Cnksr3	ENSRNOG00000018052	Cnksr3
ENSMUSG00000015214	Mtmr1	ENSRNOG00000002697	Mtmr1
ENSMUSG00000015217	Hmgb3	ENSRNOG00000011096	Hmgb3
ENSMUSG00000015222	Mtap2	ENSRNOG00000011841	Map2
ENSMUSG00000015224	Cyp2j9	ENSRNOG00000042863	CP2J3_RAT
ENSMUSG00000015243	Abca1	ENSRNOG00000018126	F1LNL3_RAT
ENSMUSG00000015247	Nipsnap3b	ENSRNOG00000010332	Nipsnap3b
ENSMUSG00000015289	Lage3	ENSRNOG00000037249	Lage3
ENSMUSG00000015290	Ubl4	ENSRNOG00000037250	Ubl4
ENSMUSG00000015291	Gdi1	ENSRNOG00000037245	Gdi1
ENSMUSG00000015305	Sash1	ENSRNOG00000013160	RGD1566017
ENSMUSG00000015312	Gadd45b	ENSRNOG00000019822	Gadd45b
ENSMUSG00000015314	Slamf6	ENSRNOG00000038286	Slamf6
ENSMUSG00000015316	Slamf1	ENSRNOG00000004761	Slamf1
ENSMUSG00000015335	Zdhhc12	ENSRNOG00000015791	ZDH12_RAT
ENSMUSG00000015337	Endog	ENSRNOG00000016033	Endog
ENSMUSG00000015340	Cybb	ENSRNOG00000003622	Cybb
ENSMUSG00000015341	Golga7	ENSRNOG00000017956	Golga7
ENSMUSG00000015342	Xk	ENSRNOG00000003749	Xk
ENSMUSG00000015355	Cd48	ENSRNOG00000004737	Cd48
ENSMUSG00000015357	Clpx	ENSRNOG00000030225	Clpx
ENSMUSG00000015363	Trabd	ENSRNOG00000029095	Trabd
ENSMUSG00000015365	Mov10l1	ENSRNOG00000031093	D4A0P2_RAT
ENSMUSG00000015377	Fam116b	ENSRNOG00000029866	Fam116b
ENSMUSG00000015396	Cd83	ENSRNOG00000018092	Cd83
ENSMUSG00000015401	Tmem27	ENSRNOG00000003960	Tmem27
ENSMUSG00000015405	Ace2	ENSRNOG00000031665	D3ZLG6_RAT
ENSMUSG00000015437	Gzmb	ENSRNOG00000032868	Gzmb
ENSMUSG00000015441	Gzmf	ENSRNOG00000028810	Gzmf
ENSMUSG00000015443	Gzmn	ENSRNOG00000029860	LOC691670
ENSMUSG00000015452	Ager	ENSRNOG00000000439	Ager
ENSMUSG00000015461	Atf6b	ENSRNOG00000000431	Atf6b
ENSMUSG00000015467	Egfl8	ENSRNOG00000000436	Egfl8
ENSMUSG00000015468	Notch4	ENSRNOG00000000442	Notch4
ENSMUSG00000015474	Ppt2	ENSRNOG00000000435	Ppt2
ENSMUSG00000015476	Prrt1	ENSRNOG00000000433	Prrt1
ENSMUSG00000015478	Rnf5	ENSRNOG00000000438	Rnf5
ENSMUSG00000015484	Fam163a	ENSRNOG00000024825	Fam163a
ENSMUSG00000015488	5930434B04Rik	ENSRNOG00000005840	RGD1311501
ENSMUSG00000015501	Hivep2	ENSRNOG00000011015	Hivep2
ENSMUSG00000015519	2310057J18Rik	ENSRNOG00000012581	RGD1311933
ENSMUSG00000015522	Arnt	ENSRNOG00000031174	Arnt
ENSMUSG00000015533	Itga2	ENSRNOG00000011877	Itga2
ENSMUSG00000015536	Mocs2	ENSRNOG00000011797	Mocs2
ENSMUSG00000015542	Nat9	ENSRNOG00000003264	Nat9
ENSMUSG00000015568	Lpl	ENSRNOG00000012181	Lpl
ENSMUSG00000015575	Atp6v0e	ENSRNOG00000003269	Atp6v0e1
ENSMUSG00000015579	Nkx2-5	ENSRNOG00000020747	Nkx2-5
ENSMUSG00000015597	Zfp318	ENSRNOG00000018741	Zfp318
ENSMUSG00000015599	Ttbk1	ENSRNOG00000018416	Ttbk1
ENSMUSG00000015605	Srf	ENSRNOG00000018232	Srf
ENSMUSG00000015619	Gata3	ENSRNOG00000019336	Gata3
ENSMUSG00000015627	Gata5	ENSRNOG00000036732	Gata5
ENSMUSG00000015647	Lama5	ENSRNOG00000006479	Lama5
ENSMUSG00000015652	Steap1	ENSRNOG00000000017	Steap1
ENSMUSG00000015653	Steap2	ENSRNOG00000006076	Steap2
ENSMUSG00000015656	Hspa8	ENSRNOG00000042071	LOC680121
ENSMUSG00000015659	Serac1	ENSRNOG00000017889	Serac1
ENSMUSG00000015665	Awat1	ENSRNOG00000026231	Awat1
ENSMUSG00000015668	Pdzd11	ENSRNOG00000002838	Pdzd11
ENSMUSG00000015671	Psma2	ENSRNOG00000015824	D4AB04_RAT
ENSMUSG00000015672	Mrpl32	ENSRNOG00000015989	Mrpl32
ENSMUSG00000015697	Setdb1	ENSRNOG00000021143	Setdb1
ENSMUSG00000015702	Anxa9	ENSRNOG00000021134	D3ZSA0_RAT
ENSMUSG00000015709	Arnt2	ENSRNOG00000013017	Arnt2
ENSMUSG00000015711	Prune	ENSRNOG00000021120	Prune
ENSMUSG00000015714	Lass2	ENSRNOG00000021138	Lass2
ENSMUSG00000015721	Nlrp5	ENSRNOG00000022994	Nlrp5
ENSMUSG00000015733	Capza2	ENSRNOG00000028549	Capza2
ENSMUSG00000015745	Plekho1	ENSRNOG00000021170	Plekho1
ENSMUSG00000015747	Vps45	ENSRNOG00000021173	Vps45
ENSMUSG00000015748	Prpf3	ENSRNOG00000025629	Prpf3
ENSMUSG00000015749	Anp32e	ENSRNOG00000021168	Anp32e
ENSMUSG00000015750	Aph1a	ENSRNOG00000023816	Aph1a
ENSMUSG00000015755	Tab2	ENSRNOG00000016054	Map3k7ip2
ENSMUSG00000015757	Ppil4	ENSRNOG00000015552	Ppil4
ENSMUSG00000015759	Cnih	ENSRNOG00000009811	Cnih
ENSMUSG00000015766	Eps8	ENSRNOG00000007047	Eps8
ENSMUSG00000015776	Med22	ENSRNOG00000005059	Med22
ENSMUSG00000015787	Abo	ENSRNOG00000032782	Abo
ENSMUSG00000015790	Surf1	ENSRNOG00000005247	Surf1
ENSMUSG00000015804	Med28	ENSRNOG00000003592	Med28
ENSMUSG00000015806	Qdpr	ENSRNOG00000003253	Qdpr
ENSMUSG00000015812	Gnrh1	ENSRNOG00000013441	Gnrh1
ENSMUSG00000015829	Tnr	ENSRNOG00000002468	Tnr
ENSMUSG00000015837	Sqstm1	ENSRNOG00000003147	SQSTM_RAT
ENSMUSG00000015839	Nfe2l2	ENSRNOG00000001548	Nfe2l2
ENSMUSG00000015843	Rxrg	ENSRNOG00000004537	Rxrg
ENSMUSG00000015846	Rxra	ENSRNOG00000009446	Rxra
ENSMUSG00000015852	Fcrls	ENSRNOG00000016164	Fcrls
ENSMUSG00000015854	Cd5l	ENSRNOG00000023068	Cd5l
ENSMUSG00000015869	Prpsap1	ENSRNOG00000010083	Prpsap1
ENSMUSG00000015879	Fam184b	ENSRNOG00000003704	Fam184b
ENSMUSG00000015880	Ncapg	ENSRNOG00000038572	RGD1562646
ENSMUSG00000015882	Lcorl	ENSRNOG00000003787	RGD1561241
ENSMUSG00000015889	Lta4h	ENSRNOG00000004494	Lta4h
ENSMUSG00000015890	Amdhd1	ENSRNOG00000005266	Amdhd1
ENSMUSG00000015932	Dstn	ENSRNOG00000005924	Dstn
ENSMUSG00000015937	H2afy	ENSRNOG00000011523	H2afy
ENSMUSG00000015942	Gtf2ird2	ENSRNOG00000001482	Gtf2ird2
ENSMUSG00000015943	Bola1	ENSRNOG00000021185	Bola1
ENSMUSG00000015944	Gatsl2	ENSRNOG00000001484	Gatsl2
ENSMUSG00000015947	Fcgr1	ENSRNOG00000021199	Fcgr1a
ENSMUSG00000015950	Ncf1	ENSRNOG00000001480	F1M707_RAT
ENSMUSG00000015957	Wnt11	ENSRNOG00000015982	Wnt11
ENSMUSG00000015961	Adss	ENSRNOG00000004481	Adss
ENSMUSG00000015962	1700016C15Rik	ENSRNOG00000021411	LOC689766
ENSMUSG00000015966	Il17rb	ENSRNOG00000015498	Il17rb
ENSMUSG00000015968	Cacna1d	ENSRNOG00000013147	Cacna1d
ENSMUSG00000015970	Chdh	ENSRNOG00000015859	Chdh
ENSMUSG00000015971	Actr8	ENSRNOG00000015280	D3ZYD6_RAT
ENSMUSG00000015980	Lrrc27	ENSRNOG00000017538	Lrrc27
ENSMUSG00000015981	Stk32c	ENSRNOG00000006962	Stk32c
ENSMUSG00000015994	Fnta	ENSRNOG00000014462	Fnta
ENSMUSG00000016018	Skiv2l2	ENSRNOG00000010125	D4AE49_RAT
ENSMUSG00000016024	Lbp	ENSRNOG00000014532	Lbp
ENSMUSG00000016028	Celsr1	ENSRNOG00000021285	F1MAS4_RAT
ENSMUSG00000016087	Fli1	ENSRNOG00000008904	Fli1
ENSMUSG00000016128	Stard13	ENSRNOG00000001090	Stard13
ENSMUSG00000016150	Odz1	ENSRNOG00000005894	F1LYN2_RAT
ENSMUSG00000016179	Camk1g	ENSRNOG00000006470	Camk1g
ENSMUSG00000016181	Diexf	ENSRNOG00000004789	LOC305076
ENSMUSG00000016206	H2-M3	ENSRNOG00000000763	RT1-M3-1
ENSMUSG00000016239	Lonrf3	ENSRNOG00000013092	D3ZER0_RAT
ENSMUSG00000016252	Atp5e	ENSRNOG00000025873	Atp5e
ENSMUSG00000016262	Sertad4	ENSRNOG00000003935	D3ZI63_RAT
ENSMUSG00000016308	Ube2a	ENSRNOG00000039985	Ube2a
ENSMUSG00000016319	Slc25a5	ENSRNOG00000039980	Slc25a5
ENSMUSG00000016327	Atp1b4	ENSRNOG00000007059	Atp1b4
ENSMUSG00000016344	Ppdpf	ENSRNOG00000012722	Ppdpf
ENSMUSG00000016346	Kcnq2	ENSRNOG00000011624	KCNQ2_RAT
ENSMUSG00000016349	Eef1a2	ENSRNOG00000012477	Eef1a2
ENSMUSG00000016356	Col20a1	ENSRNOG00000010326	Col20a1
ENSMUSG00000016382	Pls3	ENSRNOG00000027520	Pls3
ENSMUSG00000016386	Mpped2	ENSRNOG00000004863	Mpped2
ENSMUSG00000016409	Nkap	ENSRNOG00000031169	Nkap
ENSMUSG00000016427	Ndufa1	ENSRNOG00000040005	Ndufa1
ENSMUSG00000016458	Wt1	ENSRNOG00000013074	Wt1
ENSMUSG00000016477	E2f3	ENSRNOG00000018354	LOC100361421
ENSMUSG00000016481	Cr1l	ENSRNOG00000008193	Cr1l
ENSMUSG00000016487	Ppfibp1	ENSRNOG00000031709	Ppfibp1
ENSMUSG00000016493	Cd46	ENSRNOG00000007917	MCP_RAT
ENSMUSG00000016494	Cd34	ENSRNOG00000007695	Cd34
ENSMUSG00000016495	5033414D02Rik	ENSRNOG00000015932	RGD1306839
ENSMUSG00000016496	Cd274	ENSRNOG00000016112	Cd274
ENSMUSG00000016498	Pdcd1lg2	ENSRNOG00000016136	Pdcd1lg2
ENSMUSG00000016520	Lnx2	ENSRNOG00000000955	Lnx2
ENSMUSG00000016524	Il19	ENSRNOG00000025571	LOC681872
ENSMUSG00000016526	Dyrk3	ENSRNOG00000004870	Dyrk3
ENSMUSG00000016528	Mapkapk2	ENSRNOG00000004726	F1M244_RAT
ENSMUSG00000016529	Il10	ENSRNOG00000004647	Il10
ENSMUSG00000016534	Lamp2	ENSRNOG00000000164	Lamp2
ENSMUSG00000016541	Atxn10	ENSRNOG00000014637	Atxn10
ENSMUSG00000016552	Foxred2	ENSRNOG00000005749	Foxred2
ENSMUSG00000016554	Eif3d	ENSRNOG00000005804	Eif3d
ENSMUSG00000016559	H3f3b	ENSRNOG00000006532	H3f3b
ENSMUSG00000016619	Nup50	ENSRNOG00000013423	Npap60
ENSMUSG00000016624	Phf21b	ENSRNOG00000013067	Phf21b
ENSMUSG00000016626	Nlrp14	ENSRNOG00000023847	F1M918_RAT
ENSMUSG00000016637	Ift27	ENSRNOG00000006440	E9PSL5_RAT
ENSMUSG00000016664	Pacsin2	ENSRNOG00000009756	Pacsin2
ENSMUSG00000016756	Cmah	ENSRNOG00000003094	Cmah
ENSMUSG00000016757	Ttll12	ENSRNOG00000022623	Ttll12
ENSMUSG00000016758	Bik	ENSRNOG00000010359	Bik
ENSMUSG00000016763	Scube1	ENSRNOG00000010617	Scube1
ENSMUSG00000016831	Tox4	ENSRNOG00000012844	Tox4
ENSMUSG00000016833	Mrps18c	ENSRNOG00000002178	Mrps18c
ENSMUSG00000016918	Sulf1	ENSRNOG00000009037	Sulf1
ENSMUSG00000016921	Srsf6	ENSRNOG00000006380	Sfrs6
ENSMUSG00000016933	Plcg1	ENSRNOG00000016340	Plcg1
ENSMUSG00000016940	Kctd2	ENSRNOG00000023764	Kctd2
ENSMUSG00000016942	Tmprss6	ENSRNOG00000000184	Tmprss6
ENSMUSG00000016946	Kctd5	ENSRNOG00000005607	Kctd5
ENSMUSG00000016982	Pom121l2	ENSRNOG00000038850	Pom121l2
ENSMUSG00000016984	Etaa1	ENSRNOG00000006185	Etaa1
ENSMUSG00000016995	Matn4	ENSRNOG00000014021	Matn4
ENSMUSG00000017000	Svs6	ENSRNOG00000026346	Svs6
ENSMUSG00000017002	Slpi	ENSRNOG00000030539	Slpi
ENSMUSG00000017004	Svs5	ENSRNOG00000013834	Svs5
ENSMUSG00000017007	Rbpjl	ENSRNOG00000026295	Rbpjl
ENSMUSG00000017009	Sdc4	ENSRNOG00000014297	Sdc4
ENSMUSG00000017049	Ccdc70	ENSRNOG00000013740	RGD1559811
ENSMUSG00000017057	Il13ra1	ENSRNOG00000013170	Il13ra1
ENSMUSG00000017064	Prl5a1	ENSRNOG00000016307	Prl5a1
ENSMUSG00000017119	Nbr1	ENSRNOG00000020730	Nbr1
ENSMUSG00000017144	Rnd3	ENSRNOG00000004624	Rnd3
ENSMUSG00000017146	Brca1	ENSRNOG00000020701	Brca1
ENSMUSG00000017165	Gast	ENSRNOG00000014740	Gast
ENSMUSG00000017167	Cntnap1	ENSRNOG00000020277	Cntnap1
ENSMUSG00000017176	Nt5c3l	ENSRNOG00000016475	Nt5c3l
ENSMUSG00000017188	Ccdc56	ENSRNOG00000020487	Ccdc56
ENSMUSG00000017195	Zpbp2	ENSRNOG00000007255	Zpbp2
ENSMUSG00000017204	Gsdma	ENSRNOG00000007943	Gsdma
ENSMUSG00000017210	Med24	ENSRNOG00000008711	Med24
ENSMUSG00000017221	Psmd3	ENSRNOG00000028103	Psmd3
ENSMUSG00000017264	Exosc10	ENSRNOG00000010719	LOC313707
ENSMUSG00000017286	Glod4	ENSRNOG00000007788	F1LX89_RAT
ENSMUSG00000017288	Vps53	ENSRNOG00000006895	Vps53
ENSMUSG00000017291	Taok1	ENSRNOG00000015692	Taok1
ENSMUSG00000017299	Dnttip1	ENSRNOG00000014933	Dnttip1
ENSMUSG00000017300	Tnnc2	ENSRNOG00000015155	Tnnc2
ENSMUSG00000017307	Acot8	ENSRNOG00000015187	Acot8
ENSMUSG00000017309	Cd300lg	ENSRNOG00000020837	D4A4H1_RAT
ENSMUSG00000017310	Spint4	ENSRNOG00000014794	D4A0Q5_RAT
ENSMUSG00000017311	Pyy	ENSRNOG00000020877	Pyy
ENSMUSG00000017314	Mpp2	ENSRNOG00000020850	Mpp2
ENSMUSG00000017316	Ppy	ENSRNOG00000020874	Ppy
ENSMUSG00000017344	Vtn	ENSRNOG00000010031	Q7TQ11_RAT
ENSMUSG00000017376	Nlk	ENSRNOG00000008704	D3ZSZ3_RAT
ENSMUSG00000017386	Traf4	ENSRNOG00000013169	Traf4
ENSMUSG00000017390	Aldoc	ENSRNOG00000011452	Aldoc
ENSMUSG00000017400	Stac2	ENSRNOG00000004805	Stac2
ENSMUSG00000017404	Rpl19	ENSRNOG00000004741	Rpl19
ENSMUSG00000017405	Nek8	ENSRNOG00000012866	Nek8
ENSMUSG00000017412	Cacnb4	ENSRNOG00000007666	Cacnb4
ENSMUSG00000017417	Plxdc1	ENSRNOG00000021536	Plxdc1
ENSMUSG00000017418	Arl5b	ENSRNOG00000018714	Arl5b
ENSMUSG00000017421	Zfp207	ENSRNOG00000000236	Zfp207
ENSMUSG00000017428	Psmd11	ENSRNOG00000005538	Psmd11
ENSMUSG00000017446	C1qtnf1	ENSRNOG00000003259	C1qtnf1
ENSMUSG00000017453	Pipox	ENSRNOG00000008798	Pipox
ENSMUSG00000017466	Timp2	ENSRNOG00000003148	TIMP2_RAT
ENSMUSG00000017478	Zc3h18	ENSRNOG00000028501	D3Z893_RAT
ENSMUSG00000017493	Igfbp4	ENSRNOG00000010635	Igfbp4
ENSMUSG00000017499	Cdc6	ENSRNOG00000027787	Cdc6
ENSMUSG00000017550	Atad5	ENSRNOG00000021903	Atad5
ENSMUSG00000017588	Krt27	ENSRNOG00000011628	Krt27
ENSMUSG00000017607	Tns4	ENSRNOG00000027350	Tns4
ENSMUSG00000017615	Tnfaip1	ENSRNOG00000009069	Tnfaip1
ENSMUSG00000017631	Abr	ENSRNOG00000022216	Abr
ENSMUSG00000017639	Rab11fip4	ENSRNOG00000014135	Rab11fip4
ENSMUSG00000017652	Cd40	ENSRNOG00000018488	Cd40
ENSMUSG00000017664	Slc35c2	ENSRNOG00000018649	Slc35c2
ENSMUSG00000017667	Zfp334	ENSRNOG00000019099	LOC100365432
ENSMUSG00000017670	Elmo2	ENSRNOG00000018747	Elmo2
ENSMUSG00000017677	Wsb1	ENSRNOG00000012929	Wsb1
ENSMUSG00000017679	Ttpal	ENSRNOG00000009076	Ttpal
ENSMUSG00000017686	Rhot1	ENSRNOG00000004093	Rhot1
ENSMUSG00000017688	Hnf4g	ENSRNOG00000008971	Hnf4g
ENSMUSG00000017692	Rhbdl3	ENSRNOG00000005515	Rhbdl3
ENSMUSG00000017697	Ada	ENSRNOG00000010265	Ada
ENSMUSG00000017707	Serinc3	ENSRNOG00000009552	Serinc3
ENSMUSG00000017715	Pgs1	ENSRNOG00000002949	Pgs1
ENSMUSG00000017720	Trp53tg5	ENSRNOG00000026215	D3ZIG2_RAT
ENSMUSG00000017721	Pigt	ENSRNOG00000014690	Pigt
ENSMUSG00000017723	Wfdc2	ENSRNOG00000014739	Wfdc2
ENSMUSG00000017724	Etv4	ENSRNOG00000020792	Etv4
ENSMUSG00000017733	Spinlw1	ENSRNOG00000028908	Spinlw1
ENSMUSG00000017734	Dbndd2	ENSRNOG00000014571	Dbndd2
ENSMUSG00000017737	Mmp9	ENSRNOG00000017539	Mmp9
ENSMUSG00000017740	Slc12a5	ENSRNOG00000018111	S12A5_RAT
ENSMUSG00000017747	Ghdc	ENSRNOG00000018906	Ghdc
ENSMUSG00000017754	Pltp	ENSRNOG00000016488	Pltp
ENSMUSG00000017756	Slc12a7	ENSRNOG00000016372	Slc12a7
ENSMUSG00000017760	Ctsa	ENSRNOG00000015857	Ctsa
ENSMUSG00000017764	Zswim1	ENSRNOG00000015735	Zswim1
ENSMUSG00000017765	Slc12a4	ENSRNOG00000019651	Slc12a4
ENSMUSG00000017767	1700020C07Rik	ENSRNOG00000015744	C20orf165
ENSMUSG00000017774	Myo1c	ENSRNOG00000004072	Myo1c
ENSMUSG00000017776	Crk	ENSRNOG00000025792	Crk
ENSMUSG00000017778	Cox7c	ENSRNOG00000030237	Cox7c
ENSMUSG00000017781	Pitpna	ENSRNOG00000003846	Pitpna
ENSMUSG00000017801	Mlx	ENSRNOG00000019983	Mlx
ENSMUSG00000017802	Fam134c	ENSRNOG00000020056	Fam134c
ENSMUSG00000017817	Jph2	ENSRNOG00000008170	Jph2
ENSMUSG00000017830	Dhx58	ENSRNOG00000018247	Dhx58
ENSMUSG00000017831	Rab5a	ENSRNOG00000012180	Rab5a
ENSMUSG00000017837	Nkiras2	ENSRNOG00000018095	Nkiras2
ENSMUSG00000017843	Ppp2r5c	ENSRNOG00000004973	Ppp2r5c
ENSMUSG00000017858	Ift52	ENSRNOG00000007692	Ift52
ENSMUSG00000017861	Mybl2	ENSRNOG00000007805	Mybl2
ENSMUSG00000017868	Sgk2	ENSRNOG00000033573	Sgk2
ENSMUSG00000017897	Eya2	ENSRNOG00000019203	Eya2
ENSMUSG00000017914	BC034902	ENSRNOG00000005786	D4A1C6_RAT
ENSMUSG00000017922	Prl3c1	ENSRNOG00000017203	Prl3c1
ENSMUSG00000017943	Gdap1l1	ENSRNOG00000008790	Gdap1l1
ENSMUSG00000017950	Hnf4a	ENSRNOG00000008895	Hnf4a
ENSMUSG00000017969	Ptgis	ENSRNOG00000008245	Ptgis
ENSMUSG00000017978	Cadps2	ENSRNOG00000007636	Cadps2
ENSMUSG00000017999	Ddx27	ENSRNOG00000008081	Ddx27
ENSMUSG00000018001	Cyth3	ENSRNOG00000001065	Cyth3
ENSMUSG00000018008	Cyth4	ENSRNOG00000007679	Cyth4
ENSMUSG00000018040	Rrp7a	ENSRNOG00000022896	Rrp7a
ENSMUSG00000018042	Cyb5r3	ENSRNOG00000009592	Cyb5r3
ENSMUSG00000018068	Ints2	ENSRNOG00000003576	Ints2
ENSMUSG00000018076	Med13l	ENSRNOG00000001120	D3ZJC6_RAT
ENSMUSG00000018126	Baiap2l2	ENSRNOG00000012215	D4A901_RAT
ENSMUSG00000018143	Mafk	ENSRNOG00000001277	Mafk
ENSMUSG00000018160	Med1	ENSRNOG00000005606	Med1
ENSMUSG00000018166	Erbb3	ENSRNOG00000004964	Erbb3
ENSMUSG00000018168	Ikzf3	ENSRNOG00000007200	Ikzf3
ENSMUSG00000018169	Mfng	ENSRNOG00000008133	Mfng
ENSMUSG00000018171	Vmp1	ENSRNOG00000003967	Tmem49
ENSMUSG00000018189	Uchl5	ENSRNOG00000003545	Uchl5
ENSMUSG00000018196	Glrx2	ENSRNOG00000003385	GLRX2_RAT
ENSMUSG00000018199	Trove2	ENSRNOG00000003434	Trove2
ENSMUSG00000018209	Stk4	ENSRNOG00000013529	Stk4
ENSMUSG00000018211	Wfdc15b	ENSRNOG00000028779	Wfdc15b
ENSMUSG00000018217	Pmp22	ENSRNOG00000003338	Pmp22
ENSMUSG00000018238	Gdf9	ENSRNOG00000007301	Gdf9
ENSMUSG00000018239	Zcchc10	ENSRNOG00000006943	Zcchc10
ENSMUSG00000018259	Prl8a2	ENSRNOG00000017048	Prl8a2
ENSMUSG00000018263	Tbx5	ENSRNOG00000001399	Tbx5
ENSMUSG00000018286	Psmb6	ENSRNOG00000019551	Psmb6
ENSMUSG00000018287	Spag7	ENSRNOG00000004246	Spag7
ENSMUSG00000018293	Pfn1	ENSRNOG00000003975	Pfn1
ENSMUSG00000018322	Tomm34	ENSRNOG00000029799	Tomm34
ENSMUSG00000018326	Ywhab	ENSRNOG00000010945	Ywhab
ENSMUSG00000018334	Ksr1	ENSRNOG00000012818	Ksr1
ENSMUSG00000018339	Gpx3	ENSRNOG00000021809	Gpx3
ENSMUSG00000018340	Anxa6	ENSRNOG00000010668	Anxa6
ENSMUSG00000018341	Il12rb2	ENSRNOG00000007270	Il12rb2
ENSMUSG00000018347	Zkscan6	ENSRNOG00000003981	Znf18
ENSMUSG00000018362	Kpna2	ENSRNOG00000015329	Kpna2
ENSMUSG00000018363	Smurf2	ENSRNOG00000014623	F1M3F2_RAT
ENSMUSG00000018372	Ccdc45	ENSRNOG00000014354	Ccdc45
ENSMUSG00000018377	Vezf1	ENSRNOG00000009819	Vezf1
ENSMUSG00000018378	Cuedc1	ENSRNOG00000010257	Cuedc1
ENSMUSG00000018379	Srsf1	ENSRNOG00000042643	D4A9L2_RAT
ENSMUSG00000018381	Abi3	ENSRNOG00000005575	Abi3
ENSMUSG00000018387	Shroom1	ENSRNOG00000007431	F1M0U8_RAT
ENSMUSG00000018395	Kif3a	ENSRNOG00000007515	Kif3a
ENSMUSG00000018398	Sept8	ENSRNOG00000007462	Sept8
ENSMUSG00000018401	Mtmr4	ENSRNOG00000007496	Mtmr4
ENSMUSG00000018405	Mrm1	ENSRNOG00000027901	Mrm1
ENSMUSG00000018411	Mapt	ENSRNOG00000005133	Mapt
ENSMUSG00000018412	1700081L11Rik	ENSRNOG00000005544	D3ZJ09_RAT
ENSMUSG00000018415	4933439F18Rik	ENSRNOG00000003847	LOC687192
ENSMUSG00000018417	Myo1b	ENSRNOG00000015227	Myo1b
ENSMUSG00000018425	Dhx40	ENSRNOG00000004549	Dhx40
ENSMUSG00000018427	Ypel2	ENSRNOG00000001858	D4A9Y3_RAT
ENSMUSG00000018428	Akap1	ENSRNOG00000002373	Akap1
ENSMUSG00000018442	Derl2	ENSRNOG00000007244	D3ZRX0_RAT
ENSMUSG00000018446	C1qbp	ENSRNOG00000006949	C1qbp
ENSMUSG00000018449	Rpain	ENSRNOG00000006913	Rpain
ENSMUSG00000018459	Slc13a3	ENSRNOG00000019118	Slc13a3
ENSMUSG00000018470	Kcnab3	ENSRNOG00000008480	Kcnab3
ENSMUSG00000018474	Chd3	ENSRNOG00000009722	Chd3
ENSMUSG00000018476	Kdm6b	ENSRNOG00000037613	Kdm6b
ENSMUSG00000018479	1700125H20Rik	ENSRNOG00000003143	RGD1310166
ENSMUSG00000018481	Appbp2	ENSRNOG00000027654	Appbp2
ENSMUSG00000018486	Wnt9b	ENSRNOG00000003807	Wnt9b
ENSMUSG00000018500	Adora2b	ENSRNOG00000002922	Adora2b
ENSMUSG00000018501	Ncor1	ENSRNOG00000002277	NCOR1_RAT
ENSMUSG00000018507	Trpv2	ENSRNOG00000003104	Trpv2
ENSMUSG00000018509	Cenpv	ENSRNOG00000003086	Cenpv
ENSMUSG00000018537	Pcgf2	ENSRNOG00000012705	Pcgf2
ENSMUSG00000018541	Cwc25	ENSRNOG00000004091	Ccdc49
ENSMUSG00000018543	1700001P01Rik	ENSRNOG00000036888	LOC691189
ENSMUSG00000018547	Pip4k2b	ENSRNOG00000013030	Pip4k2b
ENSMUSG00000018548	Trim37	ENSRNOG00000006248	Trim37
ENSMUSG00000018554	Ybx2	ENSRNOG00000017117	Ybx2
ENSMUSG00000018559	Ctdnep1	ENSRNOG00000017352	Dullard
ENSMUSG00000018565	Rai12	ENSRNOG00000027628	Rai12
ENSMUSG00000018566	Slc2a4	ENSRNOG00000017226	Slc2a4
ENSMUSG00000018567	Gabarap	ENSRNOG00000017417	Gabarap
ENSMUSG00000018569	Cldn7	ENSRNOG00000017325	Cldn7
ENSMUSG00000018570	2810408A11Rik	ENSRNOG00000015975	LOC497940
ENSMUSG00000018572	Phf23	ENSRNOG00000017657	D3ZCY7_RAT
ENSMUSG00000018574	Acadvl	ENSRNOG00000018114	Acadvl
ENSMUSG00000018581	Dnahc11	ENSRNOG00000005451	E9PU24_RAT
ENSMUSG00000018583	G3bp1	ENSRNOG00000013186	G3bp1
ENSMUSG00000018585	Atox1	ENSRNOG00000013118	Atox1
ENSMUSG00000018589	Glra2	ENSRNOG00000003313	Glra2
ENSMUSG00000018593	Sparc	ENSRNOG00000012840	Sparc
ENSMUSG00000018595	Glra4	ENSRNOG00000002391	Glra4
ENSMUSG00000018599	Smcr7	ENSRNOG00000028208	Smcr7
ENSMUSG00000018604	Tbx3	ENSRNOG00000008706	Tbx3
ENSMUSG00000018620	Mmp20	ENSRNOG00000021896	Mmp20
ENSMUSG00000018623	Mmp7	ENSRNOG00000010507	Mmp7
ENSMUSG00000018634	Crhr1	ENSRNOG00000004900	Crhr1
ENSMUSG00000018648	Dusp14	ENSRNOG00000030091	LOC681749
ENSMUSG00000018651	Tada2a	ENSRNOG00000002757	Tada2l
ENSMUSG00000018654	Ikzf1	ENSRNOG00000004444	Ikzf1
ENSMUSG00000018656	Fam115e	ENSRNOG00000038872	D3ZRI3_RAT
ENSMUSG00000018661	Cog1	ENSRNOG00000002795	Cog1
ENSMUSG00000018666	Cbx1	ENSRNOG00000008689	Cbx1
ENSMUSG00000018677	Slc25a39	ENSRNOG00000020994	Slc25a39
ENSMUSG00000018678	Sp2	ENSRNOG00000010492	Sp2
ENSMUSG00000018697	Aatf	ENSRNOG00000002778	Aatf
ENSMUSG00000018698	Lhx1	ENSRNOG00000002812	Lhx1
ENSMUSG00000018707	Dync1h1	ENSRNOG00000006178	Dync1h1
ENSMUSG00000018733	Pex12	ENSRNOG00000009718	Pex12
ENSMUSG00000018736	Ndel1	ENSRNOG00000004139	Ndel1
ENSMUSG00000018740	Slc25a35	ENSRNOG00000004668	Slc25a35
ENSMUSG00000018750	Zbtb4	ENSRNOG00000014689	Zbtb4
ENSMUSG00000018752	BC096441	ENSRNOG00000014171	D4AAY8_RAT
ENSMUSG00000018761	Mpdu1	ENSRNOG00000012162	Mpdu1
ENSMUSG00000018765	Fxr2	ENSRNOG00000011876	Fxr2
ENSMUSG00000018770	Atp5g3	ENSRNOG00000001596	AT5G3_RAT
ENSMUSG00000018774	Cd68	ENSRNOG00000037563	Cd68
ENSMUSG00000018776	Amac1	ENSRNOG00000014519	Amac1
ENSMUSG00000018796	Acsl1	ENSRNOG00000010633	Acsl1
ENSMUSG00000018800	Abca5	ENSRNOG00000004378	Abca5
ENSMUSG00000018809	Smyd4	ENSRNOG00000026783	Smyd4
ENSMUSG00000018819	Lsp1	ENSRNOG00000020300	Lsp1
ENSMUSG00000018820	Zfyve27	ENSRNOG00000014903	Zfyve27
ENSMUSG00000018821	Avpi1	ENSRNOG00000014828	Avpi1
ENSMUSG00000018822	Sfrp5	ENSRNOG00000014940	Sfrp5
ENSMUSG00000018830	Myh11	ENSRNOG00000000029	MYH11_RAT
ENSMUSG00000018841	Rad51l3	ENSRNOG00000021780	Rad51l3
ENSMUSG00000018844	Fndc8	ENSRNOG00000008264	Fndc8
ENSMUSG00000018845	Unc45b	ENSRNOG00000009466	Unc45b
ENSMUSG00000018848	Rars	ENSRNOG00000007739	Rars
ENSMUSG00000018849	Wwc1	ENSRNOG00000008065	Wwc1
ENSMUSG00000018858	Ict1	ENSRNOG00000032780	Ict1
ENSMUSG00000018861	Fdxr	ENSRNOG00000003387	Fdxr
ENSMUSG00000018862	Otop3	ENSRNOG00000031452	Otop3
ENSMUSG00000018868	Pnpla5	ENSRNOG00000022296	Pnpla5
ENSMUSG00000018882	Mrpl45	ENSRNOG00000010540	Mrpl45
ENSMUSG00000018893	Mb	ENSRNOG00000004583	Mb
ENSMUSG00000018899	Irf1	ENSRNOG00000008144	Irf1
ENSMUSG00000018900	Slc22a5	ENSRNOG00000008432	Slc22a5
ENSMUSG00000018906	P4ha2	ENSRNOG00000033663	P4ha2
ENSMUSG00000018907	Alox12e	ENSRNOG00000019074	Alox12e
ENSMUSG00000018909	Arrb1	ENSRNOG00000030404	Arrb1
ENSMUSG00000018914	Il3	ENSRNOG00000026786	Il3
ENSMUSG00000018916	Csf2	ENSRNOG00000026805	Csf2
ENSMUSG00000018919	Tm4sf5	ENSRNOG00000019510	Tm4sf5
ENSMUSG00000018920	Cxcl16	ENSRNOG00000026647	Cxcl16
ENSMUSG00000018921	Pelp1	ENSRNOG00000019268	Pelp1
ENSMUSG00000018923	Med11	ENSRNOG00000019384	Med11
ENSMUSG00000018924	Alox15	ENSRNOG00000019183	Alox15
ENSMUSG00000018925	Gm11435	ENSRNOG00000037100	F1M726_RAT
ENSMUSG00000018927	Ccl6	ENSRNOG00000030021	Ccl6
ENSMUSG00000018930	Ccl4	ENSRNOG00000011406	Ccl4
ENSMUSG00000018931	Gm16515	ENSRNOG00000005408	Gtlf3b
ENSMUSG00000018932	Map2k3	ENSRNOG00000006612	Map2k3
ENSMUSG00000018965	Ywhah	ENSRNOG00000026119	Ywhah
ENSMUSG00000018973	Hoxb1	ENSRNOG00000008506	Hoxb1
ENSMUSG00000018974	Sart3	ENSRNOG00000000702	Sart3
ENSMUSG00000018995	Nars2	ENSRNOG00000011476	Nars2
ENSMUSG00000018999	Slc35b4	ENSRNOG00000008851	Slc35b4
ENSMUSG00000019027	Dnahc1	ENSRNOG00000026914	DYH1_RAT
ENSMUSG00000019039	Dalrd3	ENSRNOG00000020159	Dalrd3
ENSMUSG00000019054	Fis1	ENSRNOG00000001420	Fis1
ENSMUSG00000019055	Plod1	ENSRNOG00000007763	D3ZQ74_RAT
ENSMUSG00000019066	Rab3d	ENSRNOG00000011582	Rab3d
ENSMUSG00000019080	Mfsd3	ENSRNOG00000015685	Mfsd3
ENSMUSG00000019082	Slc25a22	ENSRNOG00000018450	Slc25a22
ENSMUSG00000019087	Atp6ap1	ENSRNOG00000037244	Atp6ap1
ENSMUSG00000019088	Dnase1l1	ENSRNOG00000037242	Dnase1l1
ENSMUSG00000019102	Aldh3a1	ENSRNOG00000002331	Aldh3a1
ENSMUSG00000019122	Ccl9	ENSRNOG00000028548	Ccl9
ENSMUSG00000019124	Scrn1	ENSRNOG00000009636	Scrn1
ENSMUSG00000019132	BC005537	ENSRNOG00000018456	LOC498750
ENSMUSG00000019139	Isyna1	ENSRNOG00000019741	Isyna1
ENSMUSG00000019143	Hars2	ENSRNOG00000016087	Hars2l
ENSMUSG00000019146	Cacng2	ENSRNOG00000006226	Cacng2
ENSMUSG00000019158	Tmem160	ENSRNOG00000015304	Tmem160
ENSMUSG00000019173	Rab5c	ENSRNOG00000018568	Rab5c
ENSMUSG00000019178	Styxl1	ENSRNOG00000023366	Styxl1
ENSMUSG00000019179	Mdh2	ENSRNOG00000001440	Mdh2
ENSMUSG00000019188	H13	ENSRNOG00000007738	Hm13
ENSMUSG00000019189	Rnf145	ENSRNOG00000004602	Rnf145
ENSMUSG00000019194	Scn1b	ENSRNOG00000021102	Scn1b
ENSMUSG00000019210	Atp6v1e1	ENSRNOG00000011905	Atp6v1e1
ENSMUSG00000019214	Chtf18	ENSRNOG00000019174	Chtf18
ENSMUSG00000019230	Lhx9	ENSRNOG00000010357	Lhx9
ENSMUSG00000019235	Rps6kl1	ENSRNOG00000005530	D4A268_RAT
ENSMUSG00000019254	Ppp1r12c	ENSRNOG00000027959	Ppp1r12c
ENSMUSG00000019256	Ahr	ENSRNOG00000004342	Ahr
ENSMUSG00000019261	Mtap1s	ENSRNOG00000018781	Map1s
ENSMUSG00000019278	Dpep1	ENSRNOG00000015880	Dpep1
ENSMUSG00000019295	Tmem129	ENSRNOG00000017329	Tmem129
ENSMUSG00000019297	2610027L16Rik	ENSRNOG00000020321	RGD1308396
ENSMUSG00000019301	Hsd17b1	ENSRNOG00000019830	Hsd17b1
ENSMUSG00000019302	Atp6v0a1	ENSRNOG00000036814	D4ACY5_RAT
ENSMUSG00000019303	Psmc3ip	ENSRNOG00000020022	Psmc3ip
ENSMUSG00000019312	Grb7	ENSRNOG00000006990	Grb7
ENSMUSG00000019320	Noxo1	ENSRNOG00000025117	Noxo1
ENSMUSG00000019326	Aoc3	ENSRNOG00000036806	Psme3
ENSMUSG00000019338	Zfp687	ENSRNOG00000021026	LOC100363361
ENSMUSG00000019359	Gdpd2	ENSRNOG00000002800	Gdpd2
ENSMUSG00000019362	D8Ertd738e	ENSRNOG00000002816	LOC288913
ENSMUSG00000019368	Sec14l4	ENSRNOG00000004555	Sec14l4
ENSMUSG00000019370	Calm3	ENSRNOG00000016770	Calm3
ENSMUSG00000019373	Cops3	ENSRNOG00000003315	Cops3
ENSMUSG00000019428	Fkbp8	ENSRNOG00000019944	Fkbp8
ENSMUSG00000019429	Ffar3	ENSRNOG00000037467	Ffar3
ENSMUSG00000019432	Ddx39b	ENSRNOG00000000841	Bat1
ENSMUSG00000019433	Gipc1	ENSRNOG00000003864	Gipc1
ENSMUSG00000019437	Tlcd1	ENSRNOG00000012579	Tlcd1
ENSMUSG00000019461	Plscr3	ENSRNOG00000027914	Plscr3
ENSMUSG00000019464	Ptger1	ENSRNOG00000004094	Ptger1
ENSMUSG00000019467	Arhgef25	ENSRNOG00000005034	D3ZNV3_RAT
ENSMUSG00000019470	Xab2	ENSRNOG00000000988	Xab2
ENSMUSG00000019471	Cdc37	ENSRNOG00000033426	Cdc37
ENSMUSG00000019478	Rab4a	ENSRNOG00000017467	Rab4a
ENSMUSG00000019494	Cops6	ENSRNOG00000001346	Cops6
ENSMUSG00000019518	Ap4m1	ENSRNOG00000001353	Ap4m1
ENSMUSG00000019528	Gyg	ENSRNOG00000011146	Gyg1
ENSMUSG00000019539	Rcn3	ENSRNOG00000043007	Rcn3
ENSMUSG00000019558	Slc6a8	ENSRNOG00000032701	Slc6a8
ENSMUSG00000019564	Arid3a	ENSRNOG00000026435	Arid3a
ENSMUSG00000019577	Pdk4	ENSRNOG00000009565	Pdk4
ENSMUSG00000019590	Cyb561	ENSRNOG00000007433	D3ZV03_RAT
ENSMUSG00000019647	Sema6a	ENSRNOG00000004033	D3ZAG0_RAT
ENSMUSG00000019659	Ccdc12	ENSRNOG00000020946	Ccdc12
ENSMUSG00000019689	1110001J03Rik	ENSRNOG00000005618	Fmc1
ENSMUSG00000019710	Mrpl24	ENSRNOG00000022234	mrpl24
ENSMUSG00000019715	Gle1	ENSRNOG00000015237	Gle1
ENSMUSG00000019718	2810055F11Rik	ENSRNOG00000004503	RGD1305721
ENSMUSG00000019726	Lyst	ENSRNOG00000012662	D4A5Y3_RAT
ENSMUSG00000019731	Slc35e1	ENSRNOG00000012287	Slc35e1
ENSMUSG00000019732	Calr3	ENSRNOG00000013260	Calr3
ENSMUSG00000019734	Tmc4	ENSRNOG00000012179	Tmc4
ENSMUSG00000019737	AI428936	ENSRNOG00000020830	RGD1304580
ENSMUSG00000019738	Polr2i	ENSRNOG00000020799	Polr2i
ENSMUSG00000019761	Krt10	ENSRNOG00000030170	Krt10
ENSMUSG00000019762	Iyd	ENSRNOG00000016286	Iyd
ENSMUSG00000019763	Rmnd1	ENSRNOG00000019501	Rmnd1
ENSMUSG00000019767	Gm221	ENSRNOG00000024280	RGD1310945
ENSMUSG00000019768	Esr1	ENSRNOG00000019358	Esr1
ENSMUSG00000019769	Syne1	ENSRNOG00000018960	D3ZEA8_RAT
ENSMUSG00000019772	Vip	ENSRNOG00000018808	Vip
ENSMUSG00000019773	Fbxo5	ENSRNOG00000024077	Fbxo5
ENSMUSG00000019774	Mtrf1l	ENSRNOG00000018773	Mtrf1l
ENSMUSG00000019775	Rgs17	ENSRNOG00000018690	Rgs17
ENSMUSG00000019777	Hdac2	ENSRNOG00000000604	Hdac2
ENSMUSG00000019779	Frk	ENSRNOG00000000543	Frk
ENSMUSG00000019782	Rwdd1	ENSRNOG00000042916	Rwdd1
ENSMUSG00000019785	Clvs2	ENSRNOG00000012122	CLVS2_RAT
ENSMUSG00000019787	Trdn	ENSRNOG00000012609	Trdn
ENSMUSG00000019789	Hey2	ENSRNOG00000013364	Hey2
ENSMUSG00000019790	Stxbp5	ENSRNOG00000013351	STXB5_RAT
ENSMUSG00000019791	Hint3	ENSRNOG00000014190	Hint3
ENSMUSG00000019792	Trmt11	ENSRNOG00000014240	Trmt11
ENSMUSG00000019794	Katna1	ENSRNOG00000014996	Katna1
ENSMUSG00000019795	Pcmt1	ENSRNOG00000014330	Pcmt1
ENSMUSG00000019796	Lrp11	ENSRNOG00000014303	F1M753_RAT
ENSMUSG00000019802	Sec63	ENSRNOG00000000314	Sec63
ENSMUSG00000019806	Aig1	ENSRNOG00000010753	Aig1
ENSMUSG00000019808	Adat2	ENSRNOG00000010705	Deadc1
ENSMUSG00000019809	Pex3	ENSRNOG00000015660	Pex3
ENSMUSG00000019810	Fuca2	ENSRNOG00000015551	Fuca2
ENSMUSG00000019813	Cep57l1	ENSRNOG00000000303	RGD1311358
ENSMUSG00000019814	Ltv1	ENSRNOG00000015217	Ltv1
ENSMUSG00000019815	Fam164b	ENSRNOG00000042705	LOC100361672
ENSMUSG00000019817	Plagl1	ENSRNOG00000025587	Plagl1
ENSMUSG00000019818	Cd164	ENSRNOG00000000304	Cd164
ENSMUSG00000019820	Utrn	ENSRNOG00000011058	Utrn
ENSMUSG00000019822	Smpd2	ENSRNOG00000000306	Smpd2
ENSMUSG00000019823	Mical1	ENSRNOG00000000307	Mical1
ENSMUSG00000019826	Zbtb24	ENSRNOG00000000308	Zbtb24
ENSMUSG00000019828	Grm1	ENSRNOG00000014290	Grm1
ENSMUSG00000019832	Rab32	ENSRNOG00000014258	Rab32
ENSMUSG00000019837	Gtf3c6	ENSRNOG00000000586	Gtf3c6
ENSMUSG00000019838	Slc16a10	ENSRNOG00000000588	Slc16a10
[truncated: 14,244 more rows]
