# Supplementary material for: Frequency of intron loss correlates with processed pseudogene abundance: a novel strategy to test the reverse transcriptase model of intron loss
Source: BMC Biol. 2013 Mar 5;11:23. doi: 10.1186/1741-7007-11-23 (PMC3652778; doi:10.1186/1741-7007-11-23)
Supplement: Additional file 7 — Details for lost introns. [file 1741-7007-11-23-S7.XLS]

## Sheet: Addition file 7
Additional file 7. Details for lost introns
Ensembl Gene ID	Tax	Lost intron pos in gene(bp)	Lost intron rank	Symbol	Description
ENSMUSG00000000325	mouse	49645	5	Arvcf	armadillo repeat gene deleted in velo-cardio-facial syndrome
ENSMUSG00000001552	mouse	20921	9	Jup	junction plakoglobin
ENSMUSG00000003226	mouse	31104	20	Ranbp2	RAN binding protein 2
ENSMUSG00000004100	mouse	3406	10	Ppan	peter pan homolog (Drosophila)
ENSMUSG00000006442	mouse	2349	5	Srm	spermidine synthase
ENSMUSG00000009470	mouse	70914	16	Tnpo1	transportin 1
ENSMUSG00000011257	mouse	35641	14	Pabpc4	poly(A) binding protein, cytoplasmic 4
ENSMUSG00000011877	mouse	11459	14	Git1	G protein-coupled receptor kinase-interactor 1
ENSMUSG00000013822	mouse	3540	2	Elof1	elongation factor 1 homolog (ELF1, S. cerevisiae)
ENSMUSG00000018160	mouse	37849	17	Med1	mediator complex subunit 1
ENSMUSG00000018707	mouse	59964	67	Dync1h1	dynein cytoplasmic 1 heavy chain 1
ENSMUSG00000019877	mouse	9484	6	Serinc1	serine incorporator 1
ENSMUSG00000019992	mouse	9776	6	Fam54a	family with sequence similarity 54, member A
ENSMUSG00000020708	mouse	5326	5	Psmc5	protease (prosome, macropain) 26S subunit, ATPase 5
ENSMUSG00000021266	mouse	27988	8	Wars	tryptophanyl-tRNA synthetase
ENSMUSG00000023944	mouse	3611	7	Hsp90ab1	heat shock protein 90 alpha (cytosolic), class B member 1
ENSMUSG00000024050	mouse	1734	2	Wiz	widely-interspaced zinc finger motifs
ENSMUSG00000024758	mouse	26105	3	Rtn3	reticulon 3
ENSMUSG00000025364	mouse	5719	8	Pa2g4	proliferation-associated 2G4
ENSMUSG00000026163	mouse	130376	8	Sphkap	SPHK1 interactor, AKAP domain containing
ENSMUSG00000026641	mouse	6423	9	Usf1	upstream transcription factor 1
ENSMUSG00000027520	mouse	34434	7	Zdbf2	zinc finger, DBF-type containing 2
ENSMUSG00000028953	mouse	3806	4	Abcf2	ATP-binding cassette, sub-family F (GCN20), member 2
ENSMUSG00000032818	mouse	120654	28	Loxhd1	lipoxygenase homology domains 1
ENSMUSG00000033088	mouse	19409	8	Triobp	TRIO and F-actin binding protein
ENSMUSG00000033777	mouse	13528	3	Tlr13	toll-like receptor 13
ENSMUSG00000035569	mouse	147808	11	Ankrd11	ankyrin repeat domain 11
ENSMUSG00000037989	mouse	71692	12	Wnk2	WNK lysine deficient protein kinase 2
ENSMUSG00000038022	mouse	20914	5	Fam188b	family with sequence similarity 188, member B
ENSMUSG00000038663	mouse	7008	2	Fsd2	fibronectin type III and SPRY domain containing 2
ENSMUSG00000038762	mouse	8633	11	Abcf1	ATP-binding cassette, sub-family F (GCN20), member 1
ENSMUSG00000039701	mouse	50585	16	Usp53	ubiquitin specific peptidase 53
ENSMUSG00000041219	mouse	14938	12	Arhgap11a	Rho GTPase activating protein 11A
ENSMUSG00000047417	mouse	18875	14	Rexo1	REX1, RNA exonuclease 1 homolog (S. cerevisiae)
ENSMUSG00000048222	mouse	3971	2	Mfap1b	microfibrillar-associated protein 1B
ENSMUSG00000048222	mouse	4101	3	Mfap1b	microfibrillar-associated protein 1B
ENSMUSG00000048661	mouse	255	1	Lemd3	LEM domain containing 3
ENSMUSG00000055322	mouse	171391	19	Tns1	tensin 1
ENSMUSG00000057666	mouse	3238	3	Gapdh	glyceraldehyde-3-phosphate dehydrogenase
ENSMUSG00000059409	mouse	18631	8	Ppp2r5d	protein phosphatase 2, regulatory subunit B (B56), delta isoform
ENSMUSG00000063268	mouse	1420	4	Parp10	poly (ADP-ribose) polymerase family, member 10
ENSMUSG00000067851	mouse	43092	11	Arfgef1	ADP-ribosylation factor guanine nucleotide-exchange factor 1(brefeldin A-inhibited)
ENSMUSG00000072910	mouse	209	1	Gm16381	predicted gene 16381
ENSMUSG00000072910	mouse	293	2	Gm16381	predicted gene 16381
ENSMUSG00000072910	mouse	331	3	Gm16381	predicted gene 16381
ENSRNOG00000000397	rat	39806	22	Ccar1	cell division cycle and apoptosis regulator protein 1
ENSRNOG00000000431	rat	3700	8	Atf6b	cAMP responsive element binding protein-like 1
ENSRNOG00000001349	rat	2835	3	Mcm7	DNA replication licensing factor MCM7
ENSRNOG00000001409	rat	3413	5	Gnb2	Guanine nucleotide-binding protein G(I)/G(S)/G(T) subunit beta-2
ENSRNOG00000001738	rat	14023	26	LOC682402	Uncharacterized protein
ENSRNOG00000002094	rat	23347	8	Atg3	Ubiquitin-like-conjugating enzyme ATG3
ENSRNOG00000002505	rat	28253	7	F1LYW2_RAT	Uncharacterized protein
ENSRNOG00000002759	rat	5836	5	Lias	Lipoyl synthase, mitochondrial
ENSRNOG00000002935	rat	134	1	Ankrd40	ankyrin repeat domain-containing protein 40
ENSRNOG00000002935	rat	283	2	Ankrd40	ankyrin repeat domain-containing protein 40
ENSRNOG00000003076	rat	31990	8	Rbms2	RNA-binding motif, single-stranded-interacting protein 2
ENSRNOG00000004083	rat	35423	19	D4A7G0_RAT	Uncharacterized protein
ENSRNOG00000004291	rat	45978	27	Cltc	Clathrin heavy chain 1
ENSRNOG00000004515	rat	10365	5	Pes1	Pescadillo homolog
ENSRNOG00000005260	rat	14955	4	Acp1	Low molecular weight phosphotyrosine protein phosphatase
ENSRNOG00000005260	rat	15061	5	Acp1	Low molecular weight phosphotyrosine protein phosphatase
ENSRNOG00000005350	rat	4325	4	Pwp1	periodic tryptophan protein 1 homolog
ENSRNOG00000006392	rat	5444	3	Xrcc6	thyroid autoantigen
ENSRNOG00000006992	rat	1636	4	Rpl7	60S ribosomal protein L7
ENSRNOG00000007125	rat	44980	18	Vps54	Vacuolar protein sorting-associated protein 54
ENSRNOG00000008144	rat	3594	4	Irf1	Interferon regulatory factor 1
ENSRNOG00000009935	rat	24207	13	Xpo1	Exportin-1
ENSRNOG00000010458	rat	355	1	F1M6Y0_RAT	phosphatidylinositol 3-kinase, catalytic, alpha polypeptide
ENSRNOG00000010458	rat	564	2	F1M6Y0_RAT	phosphatidylinositol 3-kinase, catalytic, alpha polypeptide
ENSRNOG00000010458	rat	1116	4	F1M6Y0_RAT	phosphatidylinositol 3-kinase, catalytic, alpha polypeptide
ENSRNOG00000010756	rat	8635	6	Tp53	Cellular tumor antigen p53
ENSRNOG00000010989	rat	26396	16	Ipo5	Uncharacterized protein
ENSRNOG00000010989	rat	29302	20	Ipo5	Uncharacterized protein
ENSRNOG00000011725	rat	62368	25	Ubap2	ubiquitin-associated protein 2
ENSRNOG00000011756	rat	45308	7	Phf3	PHD finger protein 3
ENSRNOG00000011814	rat	13062	5	Cbx3	chromobox homolog 3
ENSRNOG00000011962	rat	13780	6	GIN1_RAT	Gypsy retrotransposon integrase-like protein 1
ENSRNOG00000013505	rat	6263	5	Vdac2	Voltage-dependent anion-selective channel protein 2
ENSRNOG00000013520	rat	5388	8	RGD1560523	S-adenosylmethionine synthase isoform type-2
ENSRNOG00000013668	rat	11601	9	Capg	Macrophage-capping protein
ENSRNOG00000013977	rat	8657	7	Bzw1	Basic leucine zipper and W2 domain-containing protein 1
ENSRNOG00000014048	rat	25880	13	CYLD_RAT	Ubiquitin carboxyl-terminal hydrolase CYLD
ENSRNOG00000014048	rat	26022	14	CYLD_RAT	Ubiquitin carboxyl-terminal hydrolase CYLD
ENSRNOG00000014048	rat	26145	15	CYLD_RAT	Ubiquitin carboxyl-terminal hydrolase CYLD
ENSRNOG00000014048	rat	26237	16	CYLD_RAT	Ubiquitin carboxyl-terminal hydrolase CYLD
ENSRNOG00000014048	rat	26304	17	CYLD_RAT	Ubiquitin carboxyl-terminal hydrolase CYLD
ENSRNOG00000014048	rat	26437	18	CYLD_RAT	Ubiquitin carboxyl-terminal hydrolase CYLD
ENSRNOG00000014048	rat	26546	19	CYLD_RAT	Ubiquitin carboxyl-terminal hydrolase CYLD
ENSRNOG00000014573	rat	2125	4	Ckmt1	Creatine kinase U-type, mitochondrial
ENSRNOG00000015079	rat	6153	11	OST48_RAT	Dolichyl-diphosphooligosaccharide--protein glycosyltransferase 48 kDa subunit
ENSRNOG00000015131	rat	1840	4	Ube2c	ubiquitin-conjugating enzyme E2 C
ENSRNOG00000015292	rat	32175	13	Cul2	cullin-2
ENSRNOG00000015417	rat	22302	13	RGD1309220	Uncharacterized protein KIAA1310 homolog
ENSRNOG00000015560	rat	42405	13	D4AC97_RAT	Uncharacterized protein
ENSRNOG00000015984	rat	9839	5	Mfap1a	microfibrillar-associated protein 1
ENSRNOG00000018027	rat	17191	4	Taf5l	TAF5-like RNA polymerase II, p300/CBP-associated factor (PCAF)-associated factor (Taf5l), mRNA
ENSRNOG00000018057	rat	2452	4	Mrpl2	39S ribosomal protein L2, mitochondrial
ENSRNOG00000019222	rat	30863	4	MGC112830	similar to transcription factor (MGC112830), mRNA
ENSRNOG00000019229	rat	4615	3	Fbl	rRNA 2'-O-methyltransferase fibrillarin
ENSRNOG00000019485	rat	2783	8	Bckdk	[3-methyl-2-oxobutanoate dehydrogenase [lipoamide]] kinase, mitochondrial
ENSRNOG00000020250	rat	1638	2	Pcgf6	Polycomb group RING finger protein 6
ENSRNOG00000020266	rat	2756	6	Eef2	Elongation factor 2
ENSRNOG00000020266	rat	3814	10	Eef2	Elongation factor 2
ENSRNOG00000020266	rat	4435	12	Eef2	Elongation factor 2
ENSRNOG00000020412	rat	19812	21	Sf3b2	splicing factor 3B subunit 2
ENSRNOG00000020475	rat	5765	11	Sart1	U4/U6.U5 tri-snRNP-associated protein 1
ENSRNOG00000021042	rat	8319	8	Psmd4	26S proteasome non-ATPase regulatory subunit 4
ENSRNOG00000021234	rat	3564	4	D3ZVP9_RAT	Uncharacterized protein
ENSRNOG00000022229	rat	21877	19	Sdad1	SDA1 domain containing 1 (Sdad1), mRNA
ENSRNOG00000023529	rat	2708	4	Rpl5	60S ribosomal protein L5
ENSRNOG00000025637	rat	444	1	LOC317471	Protein FAM154A
ENSRNOG00000025637	rat	647	2	LOC317471	Protein FAM154A
ENSRNOG00000026046	rat	3972	2	Apex2	Uncharacterized protein
ENSRNOG00000026046	rat	4237	3	Apex2	Uncharacterized protein
ENSRNOG00000026046	rat	4384	4	Apex2	Uncharacterized protein
ENSRNOG00000026046	rat	4454	5	Apex2	Uncharacterized protein
ENSRNOG00000026239	rat	60514	20	Arid4a	AT-rich interactive domain-containing protein 4A
ENSRNOG00000027860	rat	28080	11	Ggnbp2	Gametogenetin-binding protein 2
ENSRNOG00000028816	rat	18850	29	D3ZJY9_RAT	bromodomain adjacent to zinc finger domain, 2A
ENSRNOG00000029621	rat	12269	11	F1M4E8_RAT	Uncharacterized protein
ENSRNOG00000029862	rat	3611	3	D4A1C5_RAT	Uncharacterized protein
ENSRNOG00000031880	rat	11442	2	D3ZG07_RAT	U6 snRNA-associated Sm-like protein LSm6
ENSRNOG00000032414	rat	50	1	LOC685655	Uncharacterized protein
ENSRNOG00000034071	rat	190	1	Chmp4bl1	RCG63680Uncharacterized protein
ENSRNOG00000034071	rat	368	2	Chmp4bl1	RCG63680Uncharacterized protein
ENSRNOG00000034071	rat	483	3	Chmp4bl1	RCG63680Uncharacterized protein
ENSRNOG00000034071	rat	610	4	Chmp4bl1	RCG63680Uncharacterized protein
ENSRNOG00000039859	rat	44252	41	DNMT1_RAT	DNA (cytosine-5)-methyltransferase 1
ENSRNOG00000042581	rat	52	1	PTCRA_RAT	Pre T-cell antigen receptor alpha
ENSRNOG00000043377	rat	7246	4	Fdps	Farnesyl pyrophosphate synthase
ENSRNOG00000043377	rat	7369	5	Fdps	Farnesyl pyrophosphate synthase
