# Supplementary material for: Frequency of intron loss correlates with processed pseudogene abundance: a novel strategy to test the reverse transcriptase model of intron loss
Source: BMC Biol. 2013 Mar 5;11:23. doi: 10.1186/1741-7007-11-23 (PMC3652778; doi:10.1186/1741-7007-11-23)
Supplement: Additional file 8 — List of intron-lost genes and no-intron-lost genes in mice and rats. [file 1741-7007-11-23-S8.XLS]

## Sheet: Additional file 8
Additional file 8. List of intron lost genes (IL genes) and no-intron-lost genes(NIL genes) in mice and rats
NA, This gene has no expression data and thus fail to predict whether it is a house keeping gene
Tax	Ensembl ID	Number of processed pseudogenes	Number of lost intron	mRNA length(kb)	Has signal domain	Has transmembrane domain	Is house keeping gene
mouse	ENSMUSG00000000001	0	0	3.262	no	no	no
mouse	ENSMUSG00000000003	0	0	0.902	yes	no	no
mouse	ENSMUSG00000000049	0	0	1.19	yes	no	no
mouse	ENSMUSG00000000058	0	0	2.733	no	yes	no
mouse	ENSMUSG00000000078	0	0	4.217	no	no	no
mouse	ENSMUSG00000000088	2	0	0.69	no	no	yes
mouse	ENSMUSG00000000094	0	0	3.153	no	no	no
mouse	ENSMUSG00000000120	0	0	3.446	yes	yes	no
mouse	ENSMUSG00000000125	0	0	3.076	yes	yes	no
mouse	ENSMUSG00000000126	0	0	3.32	yes	yes	no
mouse	ENSMUSG00000000127	0	0	3.008	no	no	no
mouse	ENSMUSG00000000149	0	0	3.416	no	no	no
mouse	ENSMUSG00000000168	0	0	4.035	no	no	no
mouse	ENSMUSG00000000182	0	0	1.814	yes	no	no
mouse	ENSMUSG00000000183	0	0	1.232	yes	yes	NA
mouse	ENSMUSG00000000184	0	0	5.701	no	no	no
mouse	ENSMUSG00000000202	0	0	1.717	yes	no	no
mouse	ENSMUSG00000000214	0	0	1.829	no	no	no
mouse	ENSMUSG00000000216	0	0	2.991	no	yes	no
mouse	ENSMUSG00000000247	0	0	2.291	no	no	no
mouse	ENSMUSG00000000253	0	0	1.58	no	no	no
mouse	ENSMUSG00000000278	0	0	2.097	yes	yes	no
mouse	ENSMUSG00000000282	0	0	4.59	no	no	no
mouse	ENSMUSG00000000290	0	0	2.97	yes	yes	no
mouse	ENSMUSG00000000295	0	0	0.859	no	no	no
mouse	ENSMUSG00000000303	0	0	4.43	yes	yes	no
mouse	ENSMUSG00000000318	0	0	1.454	yes	yes	no
mouse	ENSMUSG00000000320	0	0	3.001	no	no	no
mouse	ENSMUSG00000000325	0	1	4.574	no	no	no
mouse	ENSMUSG00000000339	0	0	1.594	no	no	no
mouse	ENSMUSG00000000340	0	0	3.296	no	no	no
mouse	ENSMUSG00000000346	2	0	1.838	no	no	yes
mouse	ENSMUSG00000000355	2	0	0.769	no	no	no
mouse	ENSMUSG00000000359	0	0	1.663	no	no	no
mouse	ENSMUSG00000000365	0	0	5.148	no	no	no
mouse	ENSMUSG00000000374	0	0	5.048	no	no	no
mouse	ENSMUSG00000000385	0	0	3.159	no	yes	no
mouse	ENSMUSG00000000399	0	0	1.322	no	no	yes
mouse	ENSMUSG00000000402	0	0	2.704	yes	no	no
mouse	ENSMUSG00000000411	0	0	1.28	no	no	no
mouse	ENSMUSG00000000416	0	0	5.905	no	no	no
mouse	ENSMUSG00000000435	0	0	2.083	no	no	no
mouse	ENSMUSG00000000439	1	0	2.24	no	no	no
mouse	ENSMUSG00000000440	0	0	1.769	no	no	no
mouse	ENSMUSG00000000486	0	0	1.486	no	no	no
mouse	ENSMUSG00000000489	0	0	2.918	yes	no	no
mouse	ENSMUSG00000000531	0	0	2.013	no	no	no
mouse	ENSMUSG00000000538	0	0	4.999	no	no	no
mouse	ENSMUSG00000000544	0	0	2.515	yes	yes	no
mouse	ENSMUSG00000000555	0	0	4.379	yes	yes	no
mouse	ENSMUSG00000000561	1	0	3.682	no	no	no
mouse	ENSMUSG00000000562	0	0	2.37	yes	yes	no
mouse	ENSMUSG00000000568	0	0	4.32	no	no	no
mouse	ENSMUSG00000000581	0	0	2.981	no	no	no
mouse	ENSMUSG00000000594	0	0	4.127	yes	no	no
mouse	ENSMUSG00000000600	0	0	6.105	no	no	no
mouse	ENSMUSG00000000627	0	0	4.086	yes	yes	no
mouse	ENSMUSG00000000628	0	0	5.513	no	no	no
mouse	ENSMUSG00000000673	0	0	1.222	no	no	no
mouse	ENSMUSG00000000686	0	0	2.662	yes	yes	no
mouse	ENSMUSG00000000693	0	0	4.098	yes	no	no
mouse	ENSMUSG00000000731	0	0	1.938	no	no	no
mouse	ENSMUSG00000000740	17	0	0.78	no	no	yes
mouse	ENSMUSG00000000743	2	0	2.14	no	no	no
mouse	ENSMUSG00000000759	0	0	3.797	no	no	no
mouse	ENSMUSG00000000776	0	0	2.049	no	no	no
mouse	ENSMUSG00000000782	0	0	2.539	no	no	no
mouse	ENSMUSG00000000787	0	0	4.692	no	no	yes
mouse	ENSMUSG00000000792	0	0	2.928	yes	yes	no
mouse	ENSMUSG00000000794	0	0	2.884	no	yes	no
mouse	ENSMUSG00000000805	0	0	1.247	yes	no	no
mouse	ENSMUSG00000000811	0	0	2.836	no	no	no
mouse	ENSMUSG00000000817	0	0	1.937	no	yes	no
mouse	ENSMUSG00000000823	0	0	5.465	no	no	no
mouse	ENSMUSG00000000827	0	0	0.985	no	no	no
mouse	ENSMUSG00000000838	0	0	4.199	no	no	no
mouse	ENSMUSG00000000861	0	0	5.989	no	no	no
mouse	ENSMUSG00000000869	0	0	0.59	yes	no	no
mouse	ENSMUSG00000000876	0	0	2.789	no	no	no
mouse	ENSMUSG00000000881	0	0	4.956	no	no	no
mouse	ENSMUSG00000000889	0	0	2.552	no	no	no
mouse	ENSMUSG00000000901	0	0	2.288	yes	yes	no
mouse	ENSMUSG00000000902	0	0	1.66	no	no	no
mouse	ENSMUSG00000000916	0	0	2.243	no	no	no
mouse	ENSMUSG00000000934	0	0	1.903	no	no	no
mouse	ENSMUSG00000000938	0	0	2.565	no	no	no
mouse	ENSMUSG00000000942	0	0	1.594	no	no	no
mouse	ENSMUSG00000000959	0	0	2.534	no	yes	no
mouse	ENSMUSG00000000976	0	0	5.614	no	no	no
mouse	ENSMUSG00000000982	0	0	0.766	yes	no	no
mouse	ENSMUSG00000001014	0	0	0.907	yes	yes	no
mouse	ENSMUSG00000001017	0	0	2.012	no	no	yes
mouse	ENSMUSG00000001018	2	0	1.928	no	no	no
mouse	ENSMUSG00000001021	0	0	0.712	no	no	no
mouse	ENSMUSG00000001039	0	0	0.817	yes	no	no
mouse	ENSMUSG00000001052	0	0	5.128	no	no	no
mouse	ENSMUSG00000001054	0	0	1.946	no	no	no
mouse	ENSMUSG00000001056	1	0	1.042	no	no	no
mouse	ENSMUSG00000001062	0	0	2.783	no	no	no
mouse	ENSMUSG00000001065	0	0	4.071	no	no	no
mouse	ENSMUSG00000001076	0	0	0.874	yes	no	NA
mouse	ENSMUSG00000001095	0	0	2.412	yes	yes	no
mouse	ENSMUSG00000001103	0	0	1.349	no	no	no
mouse	ENSMUSG00000001105	1	0	1.141	no	no	no
mouse	ENSMUSG00000001119	0	0	4.1	yes	no	no
mouse	ENSMUSG00000001120	0	0	2.013	no	no	no
mouse	ENSMUSG00000001123	0	0	1.586	no	no	no
mouse	ENSMUSG00000001127	0	0	2.358	no	no	no
mouse	ENSMUSG00000001128	0	0	1.636	yes	no	no
mouse	ENSMUSG00000001138	0	0	5.193	yes	yes	no
mouse	ENSMUSG00000001150	0	0	6.423	no	no	no
mouse	ENSMUSG00000001155	0	0	1.933	no	no	no
mouse	ENSMUSG00000001156	0	0	4.662	no	no	no
mouse	ENSMUSG00000001157	1	0	2.944	no	no	no
mouse	ENSMUSG00000001168	0	0	1.709	no	no	no
mouse	ENSMUSG00000001173	0	0	5.253	no	no	no
mouse	ENSMUSG00000001175	0	0	3.987	no	no	yes
mouse	ENSMUSG00000001225	0	0	2.908	no	yes	no
mouse	ENSMUSG00000001247	0	0	2.165	no	yes	no
mouse	ENSMUSG00000001248	0	0	2.681	no	yes	no
mouse	ENSMUSG00000001260	0	0	4.771	yes	yes	no
mouse	ENSMUSG00000001270	4	0	1.478	no	no	no
mouse	ENSMUSG00000001280	0	0	4.081	no	no	no
mouse	ENSMUSG00000001285	0	0	1.48	yes	no	no
mouse	ENSMUSG00000001289	2	0	1.062	no	no	no
mouse	ENSMUSG00000001305	1	0	1.321	no	no	no
mouse	ENSMUSG00000001313	1	0	1.394	no	no	no
mouse	ENSMUSG00000001323	0	0	3.699	no	no	no
mouse	ENSMUSG00000001333	0	0	2.042	no	no	no
mouse	ENSMUSG00000001415	1	0	4.447	no	no	no
mouse	ENSMUSG00000001416	1	0	1.977	no	no	yes
mouse	ENSMUSG00000001417	0	0	1.937	yes	yes	no
mouse	ENSMUSG00000001418	1	0	1.578	yes	yes	no
mouse	ENSMUSG00000001419	0	0	1.791	no	no	no
mouse	ENSMUSG00000001440	1	0	5.894	no	no	yes
mouse	ENSMUSG00000001441	0	0	4.215	no	no	yes
mouse	ENSMUSG00000001444	0	0	2.488	no	no	no
mouse	ENSMUSG00000001467	0	0	3.931	yes	yes	no
mouse	ENSMUSG00000001472	0	0	2.738	no	no	no
mouse	ENSMUSG00000001473	4	0	1.757	no	no	no
mouse	ENSMUSG00000001494	0	0	2.066	yes	no	no
mouse	ENSMUSG00000001504	0	0	2.623	no	no	no
mouse	ENSMUSG00000001506	0	0	5.93	yes	no	no
mouse	ENSMUSG00000001510	0	0	2.637	no	no	no
mouse	ENSMUSG00000001518	0	0	2.315	no	no	no
mouse	ENSMUSG00000001520	0	0	1.468	no	no	no
mouse	ENSMUSG00000001524	0	0	1.679	no	no	no
mouse	ENSMUSG00000001525	1	0	2.644	no	no	yes
mouse	ENSMUSG00000001542	0	0	3.647	no	no	no
mouse	ENSMUSG00000001552	0	1	3.205	no	no	no
mouse	ENSMUSG00000001555	0	0	2.584	yes	no	no
mouse	ENSMUSG00000001558	0	0	3.726	no	no	no
mouse	ENSMUSG00000001588	0	0	2.482	no	no	no
mouse	ENSMUSG00000001604	0	0	1.251	no	no	no
mouse	ENSMUSG00000001622	0	0	0.991	yes	no	no
mouse	ENSMUSG00000001642	7	0	1.406	no	no	no
mouse	ENSMUSG00000001655	0	0	2.461	no	no	no
mouse	ENSMUSG00000001656	0	0	2.021	no	no	NA
mouse	ENSMUSG00000001657	0	0	2.299	no	no	no
mouse	ENSMUSG00000001661	0	0	1.675	no	no	no
mouse	ENSMUSG00000001663	0	0	1.037	no	no	no
mouse	ENSMUSG00000001666	0	0	0.649	no	no	no
mouse	ENSMUSG00000001670	0	0	2.375	no	no	no
mouse	ENSMUSG00000001672	0	0	1.33	no	yes	no
mouse	ENSMUSG00000001687	0	0	2.667	no	no	yes
mouse	ENSMUSG00000001707	0	0	1.032	no	no	no
mouse	ENSMUSG00000001741	0	0	5.021	no	no	no
mouse	ENSMUSG00000001761	0	0	3.779	yes	yes	no
mouse	ENSMUSG00000001763	0	0	1.994	yes	yes	no
mouse	ENSMUSG00000001767	8	0	3.428	no	no	no
mouse	ENSMUSG00000001773	0	0	2.671	yes	yes	no
mouse	ENSMUSG00000001774	0	0	2.205	no	no	yes
mouse	ENSMUSG00000001783	0	0	2.009	no	no	yes
mouse	ENSMUSG00000001786	0	0	5.388	no	no	no
mouse	ENSMUSG00000001819	0	0	2.483	no	no	no
mouse	ENSMUSG00000001847	0	0	2.325	no	no	yes
mouse	ENSMUSG00000001855	0	0	6.605	no	no	no
mouse	ENSMUSG00000001864	0	0	2.996	no	no	no
mouse	ENSMUSG00000001901	0	0	3.368	no	yes	NA
mouse	ENSMUSG00000001918	0	0	2.741	yes	yes	no
mouse	ENSMUSG00000001942	0	0	3.433	yes	no	no
mouse	ENSMUSG00000001943	0	0	1.17	yes	yes	no
mouse	ENSMUSG00000001946	0	0	1.865	yes	yes	no
mouse	ENSMUSG00000001962	0	0	1.383	no	no	no
mouse	ENSMUSG00000001964	0	0	1.595	no	yes	no
mouse	ENSMUSG00000001985	0	0	8.973	yes	yes	no
mouse	ENSMUSG00000002006	0	0	3.97	no	no	no
mouse	ENSMUSG00000002007	0	0	1.981	no	no	no
mouse	ENSMUSG00000002010	1	0	1.331	no	no	yes
mouse	ENSMUSG00000002015	0	0	1.219	yes	yes	yes
mouse	ENSMUSG00000002017	0	0	2.817	no	no	yes
mouse	ENSMUSG00000002031	0	0	3.411	no	no	no
mouse	ENSMUSG00000002032	0	0	2.372	no	yes	no
mouse	ENSMUSG00000002064	0	0	1.268	yes	yes	yes
mouse	ENSMUSG00000002076	1	0	2.867	no	no	no
mouse	ENSMUSG00000002103	0	0	4.656	yes	yes	no
mouse	ENSMUSG00000002104	0	0	1.606	no	no	no
mouse	ENSMUSG00000002109	0	0	1.557	no	no	no
mouse	ENSMUSG00000002111	0	0	2.034	no	no	no
mouse	ENSMUSG00000002129	0	0	4.92	no	no	no
mouse	ENSMUSG00000002147	0	0	3.775	no	no	no
mouse	ENSMUSG00000002190	0	0	3.902	yes	yes	no
mouse	ENSMUSG00000002204	0	0	1.508	yes	no	no
mouse	ENSMUSG00000002205	2	0	1.969	no	no	no
mouse	ENSMUSG00000002222	0	0	6.165	no	no	no
mouse	ENSMUSG00000002228	0	0	1.721	no	no	no
mouse	ENSMUSG00000002250	0	0	3.218	no	no	no
mouse	ENSMUSG00000002257	0	0	2.277	no	no	no
mouse	ENSMUSG00000002274	0	0	1.363	yes	no	no
mouse	ENSMUSG00000002279	0	0	1.858	no	yes	no
mouse	ENSMUSG00000002289	0	0	3.053	yes	no	no
mouse	ENSMUSG00000002307	0	0	2.58	no	no	no
mouse	ENSMUSG00000002308	0	0	2.209	yes	yes	no
mouse	ENSMUSG00000002319	0	0	3.846	no	no	no
mouse	ENSMUSG00000002324	0	0	2.184	no	no	no
mouse	ENSMUSG00000002326	0	0	1.543	no	no	no
mouse	ENSMUSG00000002329	0	0	1.733	no	no	no
mouse	ENSMUSG00000002341	0	0	7.195	yes	no	no
mouse	ENSMUSG00000002384	0	0	2.94	yes	yes	no
mouse	ENSMUSG00000002393	0	0	2.218	no	no	no
mouse	ENSMUSG00000002395	0	0	1.064	no	yes	yes
mouse	ENSMUSG00000002409	0	0	2.441	no	no	no
mouse	ENSMUSG00000002413	1	0	9.728	no	no	no
mouse	ENSMUSG00000002416	1	0	4.371	no	no	yes
mouse	ENSMUSG00000002455	0	0	3.048	no	no	yes
mouse	ENSMUSG00000002477	0	0	0.837	no	no	no
mouse	ENSMUSG00000002486	0	0	2.882	no	no	no
mouse	ENSMUSG00000002504	0	0	2.118	no	no	no
mouse	ENSMUSG00000002524	0	0	1.912	no	no	no
mouse	ENSMUSG00000002550	2	0	2.005	no	no	no
mouse	ENSMUSG00000002565	0	0	2.995	no	no	no
mouse	ENSMUSG00000002580	0	0	0.747	no	no	yes
mouse	ENSMUSG00000002588	0	0	1.513	yes	no	no
mouse	ENSMUSG00000002602	0	0	4.265	yes	yes	no
mouse	ENSMUSG00000002603	0	0	2.175	yes	no	no
mouse	ENSMUSG00000002608	0	0	3.032	no	no	no
mouse	ENSMUSG00000002633	0	0	2.692	yes	no	no
mouse	ENSMUSG00000002635	0	0	1.295	no	no	no
mouse	ENSMUSG00000002679	0	0	1.059	no	no	no
mouse	ENSMUSG00000002718	0	0	3.641	no	no	no
mouse	ENSMUSG00000002728	3	0	1.172	no	no	yes
mouse	ENSMUSG00000002731	1	0	1.614	no	no	no
mouse	ENSMUSG00000002732	0	0	0.86	yes	no	no
mouse	ENSMUSG00000002733	0	0	2.534	no	no	no
mouse	ENSMUSG00000002741	2	0	2.541	no	no	no
mouse	ENSMUSG00000002748	0	0	6.492	no	no	no
mouse	ENSMUSG00000002768	1	0	0.84	no	no	no
mouse	ENSMUSG00000002769	0	0	1.035	no	no	no
mouse	ENSMUSG00000002778	0	0	1.598	yes	yes	no
mouse	ENSMUSG00000002799	0	0	4.054	yes	yes	no
mouse	ENSMUSG00000002803	0	0	2.057	yes	no	no
mouse	ENSMUSG00000002804	0	0	0.793	no	no	no
mouse	ENSMUSG00000002808	0	0	2.386	yes	no	no
mouse	ENSMUSG00000002812	0	0	4.06	no	no	no
mouse	ENSMUSG00000002844	0	0	1.583	no	no	no
mouse	ENSMUSG00000002846	0	0	1.573	no	yes	no
mouse	ENSMUSG00000002847	0	0	1.972	yes	no	no
mouse	ENSMUSG00000002870	0	0	3.37	no	no	no
mouse	ENSMUSG00000002900	0	0	5.784	no	no	no
mouse	ENSMUSG00000002910	0	0	2.329	no	no	no
mouse	ENSMUSG00000002930	0	0	1.738	no	no	no
mouse	ENSMUSG00000002949	0	0	1.79	no	no	no
mouse	ENSMUSG00000002957	0	0	4.639	no	no	no
mouse	ENSMUSG00000002980	0	0	2.429	yes	yes	no
mouse	ENSMUSG00000002981	0	0	4.13	no	yes	no
mouse	ENSMUSG00000002985	0	0	1.386	yes	no	no
mouse	ENSMUSG00000002997	0	0	3.378	no	no	no
mouse	ENSMUSG00000003032	0	0	3.029	no	no	no
mouse	ENSMUSG00000003033	0	0	2.084	no	no	no
mouse	ENSMUSG00000003039	3	0	1.91	no	no	no
mouse	ENSMUSG00000003051	0	0	2	no	no	no
mouse	ENSMUSG00000003053	0	0	1.746	yes	no	no
mouse	ENSMUSG00000003062	0	0	1.283	no	yes	no
mouse	ENSMUSG00000003068	0	0	2.566	no	no	no
mouse	ENSMUSG00000003070	0	0	2.131	yes	no	no
mouse	ENSMUSG00000003099	0	0	2.072	no	no	no
mouse	ENSMUSG00000003119	0	0	5.143	no	no	no
mouse	ENSMUSG00000003123	0	0	3.713	no	no	no
mouse	ENSMUSG00000003131	0	0	4.241	no	no	no
mouse	ENSMUSG00000003153	0	0	3.959	no	yes	no
mouse	ENSMUSG00000003154	0	0	5.283	no	no	no
mouse	ENSMUSG00000003184	0	0	2.031	no	no	no
mouse	ENSMUSG00000003226	0	1	9.477	no	no	yes
mouse	ENSMUSG00000003228	0	0	3.165	no	no	no
mouse	ENSMUSG00000003234	0	0	3.09	no	no	no
mouse	ENSMUSG00000003235	0	0	3.186	no	no	no
mouse	ENSMUSG00000003269	0	0	1.511	no	no	no
mouse	ENSMUSG00000003273	0	0	1.585	yes	no	no
mouse	ENSMUSG00000003283	0	0	2.092	no	no	no
mouse	ENSMUSG00000003299	1	0	1.285	no	no	no
mouse	ENSMUSG00000003308	0	0	4.47	no	no	no
mouse	ENSMUSG00000003316	0	0	7.021	yes	yes	no
mouse	ENSMUSG00000003341	0	0	4.411	no	yes	no
mouse	ENSMUSG00000003346	0	0	1.473	no	no	no
mouse	ENSMUSG00000003348	0	0	2.644	no	no	no
mouse	ENSMUSG00000003352	0	0	2.819	no	no	no
mouse	ENSMUSG00000003354	0	0	1.903	no	no	no
mouse	ENSMUSG00000003355	0	0	0.731	yes	yes	no
mouse	ENSMUSG00000003378	0	0	3.836	yes	yes	no
mouse	ENSMUSG00000003379	0	0	1.457	yes	yes	no
mouse	ENSMUSG00000003380	0	0	0.875	no	yes	no
mouse	ENSMUSG00000003410	0	0	5.027	no	no	no
mouse	ENSMUSG00000003411	0	0	1.078	no	no	no
mouse	ENSMUSG00000003418	0	0	7.363	yes	yes	no
mouse	ENSMUSG00000003421	0	0	2.134	no	no	no
mouse	ENSMUSG00000003429	22	0	0.577	no	no	yes
mouse	ENSMUSG00000003435	0	0	3.509	no	no	yes
mouse	ENSMUSG00000003437	0	0	2.003	no	no	no
mouse	ENSMUSG00000003444	2	0	1.281	no	no	no
mouse	ENSMUSG00000003452	0	0	2.928	no	no	no
mouse	ENSMUSG00000003458	0	0	2.901	no	yes	no
mouse	ENSMUSG00000003464	0	0	1.917	no	no	no
mouse	ENSMUSG00000003469	0	0	2.838	no	no	no
mouse	ENSMUSG00000003476	0	0	2.695	yes	yes	no
mouse	ENSMUSG00000003477	0	0	1.077	no	no	no
mouse	ENSMUSG00000003518	0	0	4.311	no	no	no
mouse	ENSMUSG00000003526	0	0	2.385	yes	no	no
mouse	ENSMUSG00000003527	2	0	2.819	no	no	no
mouse	ENSMUSG00000003528	0	0	1.678	no	no	no
mouse	ENSMUSG00000003534	0	0	3.769	yes	yes	no
mouse	ENSMUSG00000003541	1	0	1.131	no	no	no
mouse	ENSMUSG00000003545	0	0	3.751	no	no	no
mouse	ENSMUSG00000003549	0	0	1.375	no	no	no
mouse	ENSMUSG00000003555	0	0	1.815	yes	no	no
mouse	ENSMUSG00000003581	0	0	1.874	yes	no	no
mouse	ENSMUSG00000003585	0	0	2.631	no	no	no
mouse	ENSMUSG00000003604	0	0	4.735	no	no	no
mouse	ENSMUSG00000003657	0	0	1.43	no	no	no
mouse	ENSMUSG00000003660	0	0	6.745	no	no	yes
mouse	ENSMUSG00000003662	0	0	3.075	no	no	no
mouse	ENSMUSG00000003665	0	0	2.09	yes	yes	no
mouse	ENSMUSG00000003721	0	0	2.697	no	yes	no
mouse	ENSMUSG00000003746	0	0	5.134	no	yes	no
mouse	ENSMUSG00000003752	0	0	3.247	no	no	no
mouse	ENSMUSG00000003808	0	0	1.826	no	no	no
mouse	ENSMUSG00000003810	0	0	5.723	no	no	no
mouse	ENSMUSG00000003812	0	0	1.715	yes	no	NA
mouse	ENSMUSG00000003813	0	0	1.842	no	no	no
mouse	ENSMUSG00000003814	0	0	2.184	yes	no	yes
mouse	ENSMUSG00000003847	0	0	13.38	no	no	no
mouse	ENSMUSG00000003849	0	0	1.553	no	no	no
mouse	ENSMUSG00000003865	0	0	3.678	no	no	no
mouse	ENSMUSG00000003872	0	0	0.735	no	no	no
mouse	ENSMUSG00000003873	0	0	0.869	no	yes	no
mouse	ENSMUSG00000003882	0	0	3.208	yes	yes	no
mouse	ENSMUSG00000003923	0	0	4.167	no	no	no
mouse	ENSMUSG00000003934	0	0	3.183	yes	yes	no
mouse	ENSMUSG00000003948	0	0	2.611	no	yes	no
mouse	ENSMUSG00000004018	1	0	2.724	no	no	no
mouse	ENSMUSG00000004031	0	0	4.099	yes	yes	no
mouse	ENSMUSG00000004032	1	0	0.945	no	no	no
mouse	ENSMUSG00000004035	0	0	1.377	no	no	no
mouse	ENSMUSG00000004040	0	0	4.516	no	no	no
mouse	ENSMUSG00000004043	0	0	3.605	no	no	no
mouse	ENSMUSG00000004044	0	0	3.491	no	no	no
mouse	ENSMUSG00000004096	0	0	1.111	no	no	no
mouse	ENSMUSG00000004098	0	0	6.119	yes	no	no
mouse	ENSMUSG00000004100	0	1	1.67	no	no	no
mouse	ENSMUSG00000004105	0	0	3.339	yes	no	no
mouse	ENSMUSG00000004127	1	0	4.025	no	no	no
mouse	ENSMUSG00000004151	0	0	4.307	no	no	no
mouse	ENSMUSG00000004187	0	0	3.217	yes	no	no
mouse	ENSMUSG00000004231	0	0	1.307	no	no	NA
mouse	ENSMUSG00000004233	0	0	4.41	no	no	no
mouse	ENSMUSG00000004264	0	0	1.318	no	no	yes
mouse	ENSMUSG00000004267	3	0	2.795	no	no	no
mouse	ENSMUSG00000004268	0	0	1.034	no	no	no
mouse	ENSMUSG00000004270	0	0	2.281	no	yes	no
mouse	ENSMUSG00000004285	2	0	0.703	no	no	yes
mouse	ENSMUSG00000004319	0	0	4.175	no	yes	no
mouse	ENSMUSG00000004328	0	0	6.402	no	no	no
mouse	ENSMUSG00000004364	0	0	4.709	no	no	yes
mouse	ENSMUSG00000004366	0	0	0.599	yes	no	no
mouse	ENSMUSG00000004383	0	0	4.647	yes	yes	no
mouse	ENSMUSG00000004393	0	0	1.956	no	no	no
mouse	ENSMUSG00000004394	0	0	2.003	yes	yes	no
mouse	ENSMUSG00000004455	5	0	1.442	no	no	yes
mouse	ENSMUSG00000004460	0	0	1.927	yes	yes	yes
mouse	ENSMUSG00000004473	0	0	1.952	yes	no	no
mouse	ENSMUSG00000004500	0	0	4.315	no	no	no
mouse	ENSMUSG00000004508	0	0	5.997	no	no	no
mouse	ENSMUSG00000004530	1	0	3.491	no	no	no
mouse	ENSMUSG00000004542	0	0	2.547	yes	no	no
mouse	ENSMUSG00000004552	0	0	2.124	yes	no	no
mouse	ENSMUSG00000004565	0	0	4.496	yes	yes	no
mouse	ENSMUSG00000004591	0	0	6.207	no	no	no
mouse	ENSMUSG00000004610	0	0	0.868	no	no	no
mouse	ENSMUSG00000004612	0	0	0.878	yes	yes	no
mouse	ENSMUSG00000004613	0	0	0.879	yes	yes	no
mouse	ENSMUSG00000004630	0	0	0.504	no	no	no
mouse	ENSMUSG00000004633	0	0	2.418	no	no	no
mouse	ENSMUSG00000004651	0	0	4.261	yes	yes	no
mouse	ENSMUSG00000004655	0	0	2.627	yes	yes	no
mouse	ENSMUSG00000004667	0	0	1.148	no	no	no
mouse	ENSMUSG00000004707	0	0	2.488	yes	yes	no
mouse	ENSMUSG00000004709	0	0	3.76	yes	yes	no
mouse	ENSMUSG00000004748	0	0	1.411	no	no	no
mouse	ENSMUSG00000004771	0	0	2.336	no	no	yes
mouse	ENSMUSG00000004788	0	0	1.605	no	no	no
mouse	ENSMUSG00000004789	0	0	2.767	no	no	no
mouse	ENSMUSG00000004791	0	0	1.582	yes	no	no
mouse	ENSMUSG00000004798	0	0	5.743	no	no	no
mouse	ENSMUSG00000004814	0	0	1.289	yes	yes	no
mouse	ENSMUSG00000004815	0	0	4.938	no	no	no
mouse	ENSMUSG00000004821	0	0	0.763	yes	yes	no
mouse	ENSMUSG00000004837	0	0	1.662	no	no	no
mouse	ENSMUSG00000004846	0	0	3.28	yes	no	no
mouse	ENSMUSG00000004864	0	0	1.392	no	no	no
mouse	ENSMUSG00000004865	0	0	4.465	no	no	no
mouse	ENSMUSG00000004872	0	0	3.078	no	no	no
mouse	ENSMUSG00000004885	0	0	0.931	no	no	no
mouse	ENSMUSG00000004891	0	0	6.126	no	no	no
mouse	ENSMUSG00000004892	0	0	3.267	yes	no	no
mouse	ENSMUSG00000004894	0	0	1.711	yes	no	no
mouse	ENSMUSG00000004895	0	0	2.102	no	no	no
mouse	ENSMUSG00000004929	0	0	2.832	no	no	no
mouse	ENSMUSG00000004931	0	0	2.106	no	no	no
mouse	ENSMUSG00000004934	0	0	2.571	no	no	no
mouse	ENSMUSG00000004936	0	0	2.436	no	no	no
mouse	ENSMUSG00000004937	1	0	1.969	no	no	no
mouse	ENSMUSG00000004939	0	0	1.84	no	no	no
mouse	ENSMUSG00000004945	0	0	0.971	no	yes	no
mouse	ENSMUSG00000004948	0	0	1.323	yes	yes	no
mouse	ENSMUSG00000004951	0	0	0.903	no	no	no
mouse	ENSMUSG00000004952	0	0	2.914	no	no	no
mouse	ENSMUSG00000004996	0	0	2.819	no	no	no
mouse	ENSMUSG00000005034	0	0	4.001	no	no	no
mouse	ENSMUSG00000005054	0	0	0.599	no	no	yes
mouse	ENSMUSG00000005057	0	0	2.848	no	no	no
mouse	ENSMUSG00000005078	0	0	1.292	no	yes	no
mouse	ENSMUSG00000005087	0	0	5.614	yes	yes	no
mouse	ENSMUSG00000005102	0	0	5.212	no	no	no
mouse	ENSMUSG00000005103	0	0	2.948	no	no	no
mouse	ENSMUSG00000005124	0	0	5.097	yes	no	no
mouse	ENSMUSG00000005125	0	0	2.886	no	no	no
mouse	ENSMUSG00000005142	0	0	4.325	yes	no	no
mouse	ENSMUSG00000005148	1	0	1.721	no	no	no
mouse	ENSMUSG00000005150	0	0	1.238	no	no	no
mouse	ENSMUSG00000005198	0	0	6.74	no	no	no
mouse	ENSMUSG00000005202	0	0	1.419	yes	no	no
mouse	ENSMUSG00000005204	1	0	2.313	no	no	yes
mouse	ENSMUSG00000005225	0	0	6.739	no	no	no
mouse	ENSMUSG00000005233	1	0	1.317	no	no	no
mouse	ENSMUSG00000005251	0	0	3.541	no	no	no
mouse	ENSMUSG00000005299	0	0	5.272	no	yes	no
mouse	ENSMUSG00000005320	0	0	3.324	yes	no	no
mouse	ENSMUSG00000005354	0	0	1.298	no	no	no
mouse	ENSMUSG00000005360	0	0	4.163	no	yes	no
mouse	ENSMUSG00000005370	0	0	4.254	no	no	no
mouse	ENSMUSG00000005397	0	0	6.046	yes	no	no
mouse	ENSMUSG00000005413	0	0	1.606	no	yes	no
mouse	ENSMUSG00000005417	0	0	7.765	no	no	no
mouse	ENSMUSG00000005447	0	0	0.901	no	no	no
mouse	ENSMUSG00000005470	0	0	1.788	no	no	no
mouse	ENSMUSG00000005493	0	0	3.327	yes	no	no
mouse	ENSMUSG00000005501	0	0	3.977	no	no	no
mouse	ENSMUSG00000005503	0	0	2.877	no	no	no
mouse	ENSMUSG00000005505	0	0	2.343	no	no	no
mouse	ENSMUSG00000005510	0	0	1.046	yes	no	yes
mouse	ENSMUSG00000005514	0	0	2.636	no	yes	no
mouse	ENSMUSG00000005533	0	0	4.181	yes	yes	no
mouse	ENSMUSG00000005540	0	0	2.241	yes	yes	no
mouse	ENSMUSG00000005553	0	0	3.498	no	yes	no
mouse	ENSMUSG00000005566	0	0	3.245	no	no	yes
mouse	ENSMUSG00000005575	1	0	1.472	no	no	no
mouse	ENSMUSG00000005609	0	0	4.3	no	no	no
mouse	ENSMUSG00000005615	0	0	4.789	no	no	no
mouse	ENSMUSG00000005628	0	0	1.242	no	no	no
mouse	ENSMUSG00000005640	0	0	5.102	yes	yes	no
mouse	ENSMUSG00000005656	0	0	1.928	no	no	no
mouse	ENSMUSG00000005667	1	0	2.085	yes	no	no
mouse	ENSMUSG00000005672	0	0	5.241	yes	yes	no
mouse	ENSMUSG00000005677	0	0	1.414	no	no	no
mouse	ENSMUSG00000005683	0	0	2.828	no	no	yes
mouse	ENSMUSG00000005687	0	0	1.467	no	no	no
mouse	ENSMUSG00000005699	0	0	1.264	no	no	no
mouse	ENSMUSG00000005716	5	0	0.977	no	no	no
mouse	ENSMUSG00000005718	0	0	2.113	no	no	no
mouse	ENSMUSG00000005732	2	0	1.085	no	no	no
mouse	ENSMUSG00000005779	1	0	1.183	no	no	yes
mouse	ENSMUSG00000005800	0	0	2.453	yes	no	no
mouse	ENSMUSG00000005802	0	0	5.458	no	yes	no
mouse	ENSMUSG00000005804	0	0	3.484	no	no	no
mouse	ENSMUSG00000005813	0	0	2.549	no	no	yes
mouse	ENSMUSG00000005864	0	0	3.064	no	yes	no
mouse	ENSMUSG00000005873	0	0	2.894	no	yes	yes
mouse	ENSMUSG00000005881	0	0	1.349	no	yes	no
mouse	ENSMUSG00000005883	0	0	1.709	no	no	no
mouse	ENSMUSG00000005892	0	0	1.384	yes	no	no
mouse	ENSMUSG00000005897	0	0	3.732	no	no	no
mouse	ENSMUSG00000005899	0	0	4.623	no	yes	no
mouse	ENSMUSG00000005907	0	0	4.555	no	no	no
mouse	ENSMUSG00000005949	0	0	2.57	yes	no	no
mouse	ENSMUSG00000005951	0	0	2.808	no	no	no
mouse	ENSMUSG00000005952	0	0	3.361	no	yes	no
mouse	ENSMUSG00000005973	0	0	2.72	yes	no	no
mouse	ENSMUSG00000005980	0	0	1.48	yes	no	no
mouse	ENSMUSG00000005981	0	0	2.32	yes	no	no
mouse	ENSMUSG00000005982	0	0	2.35	no	no	no
mouse	ENSMUSG00000005986	0	0	2.139	no	no	no
mouse	ENSMUSG00000005994	0	0	2.72	yes	yes	no
mouse	ENSMUSG00000006007	0	0	1.246	no	no	no
mouse	ENSMUSG00000006021	0	0	1.63	no	no	no
mouse	ENSMUSG00000006024	0	0	2.517	no	no	no
mouse	ENSMUSG00000006050	0	0	2.36	no	no	no
mouse	ENSMUSG00000006058	1	0	1.004	no	no	no
mouse	ENSMUSG00000006095	0	0	1.416	no	no	yes
mouse	ENSMUSG00000006134	0	0	3.863	no	no	no
mouse	ENSMUSG00000006143	0	0	1.119	no	yes	no
mouse	ENSMUSG00000006169	0	0	3.365	no	no	yes
mouse	ENSMUSG00000006179	0	0	2.152	yes	yes	no
mouse	ENSMUSG00000006205	0	0	2.041	yes	no	no
mouse	ENSMUSG00000006215	0	0	2.722	no	no	no
mouse	ENSMUSG00000006216	0	0	2.37	no	yes	no
mouse	ENSMUSG00000006235	0	0	1.829	yes	yes	no
mouse	ENSMUSG00000006262	0	0	6.805	no	no	no
mouse	ENSMUSG00000006269	0	0	1.926	no	no	no
mouse	ENSMUSG00000006270	0	0	2.124	no	no	no
mouse	ENSMUSG00000006273	0	0	2.825	no	no	no
mouse	ENSMUSG00000006276	0	0	3.141	no	no	no
mouse	ENSMUSG00000006288	1	0	1.841	no	no	no
mouse	ENSMUSG00000006299	0	0	1.752	no	no	no
mouse	ENSMUSG00000006307	0	0	8.469	no	no	no
mouse	ENSMUSG00000006315	0	0	0.868	yes	yes	no
mouse	ENSMUSG00000006333	5	0	0.755	no	no	yes
mouse	ENSMUSG00000006356	2	0	1.437	no	no	no
mouse	ENSMUSG00000006362	0	0	4.047	no	no	no
mouse	ENSMUSG00000006369	0	0	3.659	yes	no	no
mouse	ENSMUSG00000006373	0	0	1.857	no	yes	yes
mouse	ENSMUSG00000006378	0	0	2.365	no	no	no
mouse	ENSMUSG00000006412	0	0	1.735	no	no	no
mouse	ENSMUSG00000006435	0	0	4.157	no	no	no
mouse	ENSMUSG00000006442	2	1	1.338	no	no	no
mouse	ENSMUSG00000006457	0	0	2.88	no	no	no
mouse	ENSMUSG00000006463	0	0	2.558	no	yes	no
mouse	ENSMUSG00000006464	0	0	5.581	no	no	no
mouse	ENSMUSG00000006469	0	0	2.183	no	yes	no
mouse	ENSMUSG00000006471	0	0	2.336	no	no	no
mouse	ENSMUSG00000006476	0	0	2.957	no	no	no
mouse	ENSMUSG00000006490	0	0	0.926	yes	no	no
mouse	ENSMUSG00000006494	0	0	5.185	no	no	no
mouse	ENSMUSG00000006498	2	0	3.11	no	no	no
mouse	ENSMUSG00000006517	0	0	1.761	no	no	no
mouse	ENSMUSG00000006526	0	0	3.518	no	yes	no
mouse	ENSMUSG00000006538	0	0	2.443	no	no	no
mouse	ENSMUSG00000006542	0	0	2.255	no	no	no
mouse	ENSMUSG00000006546	0	0	0.72	no	no	no
mouse	ENSMUSG00000006574	0	0	4.545	no	yes	no
mouse	ENSMUSG00000006575	0	0	2.046	no	no	no
mouse	ENSMUSG00000006585	0	0	2.189	no	no	no
mouse	ENSMUSG00000006587	0	0	1.589	no	no	no
mouse	ENSMUSG00000006611	0	0	1.766	yes	yes	no
mouse	ENSMUSG00000006649	0	0	4.608	yes	yes	no
mouse	ENSMUSG00000006675	0	0	1.81	no	no	no
mouse	ENSMUSG00000006699	3	0	2.108	no	no	yes
mouse	ENSMUSG00000006715	1	0	1.127	no	no	no
mouse	ENSMUSG00000006717	0	0	0.721	no	no	no
mouse	ENSMUSG00000006731	0	0	2.428	yes	yes	no
mouse	ENSMUSG00000006736	0	0	1.516	yes	yes	no
mouse	ENSMUSG00000006764	0	0	2.626	no	no	no
mouse	ENSMUSG00000006777	0	0	1.565	no	no	no
mouse	ENSMUSG00000006782	0	0	2.357	no	no	no
mouse	ENSMUSG00000006784	0	0	2.24	no	no	no
mouse	ENSMUSG00000006818	0	0	3.824	no	no	yes
mouse	ENSMUSG00000006850	0	0	1.817	no	no	no
mouse	ENSMUSG00000006931	0	0	2.034	no	no	no
mouse	ENSMUSG00000006941	1	0	0.917	no	no	no
mouse	ENSMUSG00000006998	1	0	2.961	no	no	yes
mouse	ENSMUSG00000007030	0	0	4.313	yes	no	no
mouse	ENSMUSG00000007034	0	0	2.345	no	yes	no
mouse	ENSMUSG00000007036	0	0	1.945	no	yes	no
mouse	ENSMUSG00000007041	0	0	1.466	no	no	no
mouse	ENSMUSG00000007097	0	0	6.227	no	yes	no
mouse	ENSMUSG00000007122	0	0	1.847	yes	no	no
mouse	ENSMUSG00000007207	0	0	2.162	no	yes	no
mouse	ENSMUSG00000007338	0	0	1.722	no	no	no
mouse	ENSMUSG00000007415	0	0	2.545	no	no	no
mouse	ENSMUSG00000007440	2	0	5.422	yes	yes	no
mouse	ENSMUSG00000007458	1	0	2.515	yes	yes	no
mouse	ENSMUSG00000007480	0	0	1.162	no	yes	no
mouse	ENSMUSG00000007564	1	0	2.41	no	no	yes
mouse	ENSMUSG00000007591	0	0	1.275	no	no	no
mouse	ENSMUSG00000007594	0	0	3.576	yes	yes	no
mouse	ENSMUSG00000007610	1	0	2.803	no	no	no
mouse	ENSMUSG00000007613	0	0	5.756	yes	yes	no
mouse	ENSMUSG00000007655	0	0	2.522	no	yes	no
mouse	ENSMUSG00000007656	1	0	3.963	no	no	yes
mouse	ENSMUSG00000007682	0	0	5.813	yes	no	NA
mouse	ENSMUSG00000007721	0	0	0.911	no	no	no
mouse	ENSMUSG00000007739	1	0	2.484	no	no	yes
mouse	ENSMUSG00000007777	0	0	0.813	no	no	no
mouse	ENSMUSG00000007783	0	0	2.756	no	yes	no
mouse	ENSMUSG00000007805	0	0	1.329	no	no	no
mouse	ENSMUSG00000007812	0	0	4.104	no	no	no
mouse	ENSMUSG00000007817	0	0	7.482	no	no	no
mouse	ENSMUSG00000007833	0	0	3.537	no	no	no
mouse	ENSMUSG00000007872	0	0	1.278	no	no	no
mouse	ENSMUSG00000007880	0	0	8.187	no	no	no
mouse	ENSMUSG00000007888	0	0	1.644	yes	no	no
mouse	ENSMUSG00000007891	0	0	1.909	yes	yes	no
mouse	ENSMUSG00000007892	15	0	0.495	no	no	yes
mouse	ENSMUSG00000007907	0	0	1.492	no	no	no
mouse	ENSMUSG00000007908	0	0	3.737	no	no	no
mouse	ENSMUSG00000007944	0	0	0.914	no	no	no
mouse	ENSMUSG00000007946	0	0	2.049	no	no	no
mouse	ENSMUSG00000007950	0	0	1.985	no	no	no
mouse	ENSMUSG00000007987	0	0	0.911	no	no	no
mouse	ENSMUSG00000008035	0	0	2.022	no	no	no
mouse	ENSMUSG00000008036	1	0	0.832	no	no	no
mouse	ENSMUSG00000008140	0	0	1.855	yes	yes	no
mouse	ENSMUSG00000008153	0	0	4.014	yes	yes	no
mouse	ENSMUSG00000008167	0	0	1.907	no	no	no
mouse	ENSMUSG00000008200	0	0	4.691	no	no	no
mouse	ENSMUSG00000008226	0	0	3.309	no	no	no
mouse	ENSMUSG00000008301	0	0	1.942	no	no	no
mouse	ENSMUSG00000008305	0	0	2.569	no	no	no
mouse	ENSMUSG00000008333	3	0	2.061	no	no	no
mouse	ENSMUSG00000008373	0	0	3.144	no	no	no
mouse	ENSMUSG00000008384	0	0	1.233	no	no	no
mouse	ENSMUSG00000008435	0	0	3.034	yes	no	no
mouse	ENSMUSG00000008450	5	0	1.966	no	no	yes
mouse	ENSMUSG00000008461	0	0	2.58	yes	yes	no
mouse	ENSMUSG00000008475	2	0	1.914	no	no	yes
mouse	ENSMUSG00000008482	0	0	1.189	no	no	no
mouse	ENSMUSG00000008575	0	0	8.77	no	no	no
mouse	ENSMUSG00000008590	0	0	2.411	yes	yes	no
mouse	ENSMUSG00000008601	0	0	1.081	no	no	no
mouse	ENSMUSG00000008604	0	0	3.372	no	no	no
mouse	ENSMUSG00000008668	1	0	0.6	no	no	yes
mouse	ENSMUSG00000008683	27	0	5.13	no	no	no
mouse	ENSMUSG00000008690	1	0	3.302	no	no	no
mouse	ENSMUSG00000008734	0	0	4.525	yes	yes	no
mouse	ENSMUSG00000008874	0	0	0.591	yes	no	NA
mouse	ENSMUSG00000008932	0	0	3.16	yes	no	no
mouse	ENSMUSG00000008958	1	0	1.456	no	no	no
mouse	ENSMUSG00000008999	0	0	3.67	yes	no	no
mouse	ENSMUSG00000009013	12	0	2.03	no	no	yes
mouse	ENSMUSG00000009030	0	0	2.858	no	no	no
mouse	ENSMUSG00000009035	0	0	3.361	no	yes	no
mouse	ENSMUSG00000009073	0	0	4.72	no	no	no
mouse	ENSMUSG00000009075	0	0	2.628	no	yes	no
mouse	ENSMUSG00000009079	1	0	2.174	no	no	yes
mouse	ENSMUSG00000009112	0	0	6.933	no	yes	no
mouse	ENSMUSG00000009115	0	0	1.332	no	no	no
mouse	ENSMUSG00000009207	0	0	3.195	no	yes	no
mouse	ENSMUSG00000009210	0	0	0.771	no	no	no
mouse	ENSMUSG00000009216	0	0	2.959	yes	yes	no
mouse	ENSMUSG00000009248	0	0	1.612	no	no	no
mouse	ENSMUSG00000009281	0	0	0.708	yes	no	no
mouse	ENSMUSG00000009291	0	0	2.294	yes	yes	yes
mouse	ENSMUSG00000009350	0	0	2.75	yes	no	no
mouse	ENSMUSG00000009356	0	0	2.926	yes	no	no
mouse	ENSMUSG00000009394	0	0	3.343	no	no	no
mouse	ENSMUSG00000009470	0	1	8.453	no	no	no
mouse	ENSMUSG00000009471	0	0	1.854	no	no	no
mouse	ENSMUSG00000009549	0	0	0.798	no	no	yes
mouse	ENSMUSG00000009555	2	0	1.733	no	no	yes
mouse	ENSMUSG00000009563	0	0	1.536	yes	yes	no
mouse	ENSMUSG00000009588	0	0	1.737	yes	yes	NA
mouse	ENSMUSG00000009621	0	0	5.221	no	no	no
mouse	ENSMUSG00000009628	0	0	8.405	no	no	no
mouse	ENSMUSG00000009630	0	0	1.826	no	no	no
mouse	ENSMUSG00000009633	0	0	0.842	no	yes	no
mouse	ENSMUSG00000009681	0	0	6.537	no	no	no
mouse	ENSMUSG00000009731	0	0	5.287	no	no	no
mouse	ENSMUSG00000009772	0	0	2.936	no	no	no
mouse	ENSMUSG00000009863	1	0	1.142	no	no	yes
mouse	ENSMUSG00000009905	0	0	5.582	yes	yes	no
mouse	ENSMUSG00000009927	22	0	0.683	no	no	yes
mouse	ENSMUSG00000009995	0	0	1.292	yes	yes	no
mouse	ENSMUSG00000010044	0	0	1.755	no	no	no
mouse	ENSMUSG00000010045	0	0	2.177	yes	yes	no
mouse	ENSMUSG00000010047	0	0	1.893	yes	no	no
mouse	ENSMUSG00000010048	0	0	1.98	no	no	no
mouse	ENSMUSG00000010051	0	0	3.014	no	no	no
mouse	ENSMUSG00000010054	2	0	1.661	no	no	no
mouse	ENSMUSG00000010057	0	0	1.456	no	no	no
mouse	ENSMUSG00000010066	0	0	5.545	no	no	no
mouse	ENSMUSG00000010067	0	0	1.783	no	no	no
mouse	ENSMUSG00000010095	0	0	2.813	no	yes	no
mouse	ENSMUSG00000010097	0	0	2.283	no	no	yes
mouse	ENSMUSG00000010110	0	0	1.812	no	yes	no
mouse	ENSMUSG00000010122	0	0	2.639	yes	yes	no
mouse	ENSMUSG00000010136	0	0	0.915	no	no	no
mouse	ENSMUSG00000010154	0	0	2.33	no	no	no
mouse	ENSMUSG00000010175	0	0	4.133	no	no	no
mouse	ENSMUSG00000010205	0	0	3.44	no	no	no
mouse	ENSMUSG00000010277	0	0	7.443	yes	yes	no
mouse	ENSMUSG00000010290	0	0	3.458	no	no	no
mouse	ENSMUSG00000010307	0	0	1.791	yes	yes	no
mouse	ENSMUSG00000010358	0	0	1.362	no	no	no
mouse	ENSMUSG00000010362	0	0	1.124	no	no	no
mouse	ENSMUSG00000010406	0	0	0.412	no	no	yes
mouse	ENSMUSG00000010517	0	0	4.468	no	no	no
mouse	ENSMUSG00000010592	0	0	2.942	no	no	no
mouse	ENSMUSG00000010663	0	0	3.456	no	yes	no
mouse	ENSMUSG00000010755	0	0	3.222	no	no	no
mouse	ENSMUSG00000010796	0	0	1.736	no	no	no
mouse	ENSMUSG00000010797	0	0	2.255	yes	no	no
mouse	ENSMUSG00000010803	0	0	4.688	yes	yes	no
mouse	ENSMUSG00000010841	0	0	0.69	no	no	no
mouse	ENSMUSG00000010911	0	0	0.919	no	no	no
mouse	ENSMUSG00000010936	0	0	3.028	no	no	no
mouse	ENSMUSG00000011008	0	0	2.52	no	no	no
mouse	ENSMUSG00000011114	0	0	1.565	no	no	no
mouse	ENSMUSG00000011118	0	0	2.518	no	yes	no
mouse	ENSMUSG00000011154	0	0	1.335	no	no	no
mouse	ENSMUSG00000011158	0	0	2.755	no	no	no
mouse	ENSMUSG00000011171	0	0	3.385	yes	yes	no
mouse	ENSMUSG00000011254	0	0	2.25	yes	no	no
mouse	ENSMUSG00000011256	0	0	6.383	yes	yes	no
mouse	ENSMUSG00000011257	6	1	3.019	no	no	no
mouse	ENSMUSG00000011306	1	0	2.287	no	no	yes
mouse	ENSMUSG00000011349	0	0	1.619	no	no	no
mouse	ENSMUSG00000011427	1	0	4.525	no	no	no
mouse	ENSMUSG00000011632	0	0	0.755	yes	no	no
mouse	ENSMUSG00000011658	0	0	1.697	no	no	NA
mouse	ENSMUSG00000011877	0	1	3.512	no	no	no
mouse	ENSMUSG00000011884	0	0	1.757	no	no	no
mouse	ENSMUSG00000012017	0	0	3.302	yes	no	no
mouse	ENSMUSG00000012114	0	0	3.383	no	no	no
mouse	ENSMUSG00000012117	0	0	2.038	no	no	no
mouse	ENSMUSG00000012126	0	0	1.573	no	no	no
mouse	ENSMUSG00000012282	0	0	1.746	yes	no	no
mouse	ENSMUSG00000012350	0	0	4.469	no	no	no
mouse	ENSMUSG00000012396	0	0	2.211	no	no	no
mouse	ENSMUSG00000012405	14	0	1.922	no	no	yes
mouse	ENSMUSG00000012422	1	0	8.689	yes	yes	no
mouse	ENSMUSG00000012429	1	0	2.672	no	no	no
mouse	ENSMUSG00000012443	0	0	4.819	no	no	no
mouse	ENSMUSG00000012483	2	0	0.67	no	no	no
mouse	ENSMUSG00000012535	0	0	3.989	no	no	no
mouse	ENSMUSG00000012848	2	0	0.761	no	no	yes
mouse	ENSMUSG00000013083	0	0	0.333	no	yes	no
mouse	ENSMUSG00000013150	0	0	4.352	no	no	no
mouse	ENSMUSG00000013155	0	0	1.272	no	no	no
mouse	ENSMUSG00000013158	0	0	1.124	no	no	no
mouse	ENSMUSG00000013160	0	0	1.629	no	no	yes
mouse	ENSMUSG00000013338	0	0	6.106	no	yes	no
mouse	ENSMUSG00000013415	0	0	8.378	no	no	no
mouse	ENSMUSG00000013465	0	0	2.637	no	no	no
mouse	ENSMUSG00000013584	0	0	2.264	no	no	no
mouse	ENSMUSG00000013622	0	0	0.976	yes	yes	no
mouse	ENSMUSG00000013629	0	0	7.137	no	no	no
mouse	ENSMUSG00000013643	0	0	1.093	yes	no	no
mouse	ENSMUSG00000013653	0	0	0.926	yes	no	no
mouse	ENSMUSG00000013663	0	0	8.292	no	no	yes
mouse	ENSMUSG00000013668	0	0	1.826	no	no	no
mouse	ENSMUSG00000013701	4	0	1.173	no	yes	yes
mouse	ENSMUSG00000013822	0	1	1.053	no	no	no
mouse	ENSMUSG00000013833	0	0	2.95	no	no	no
mouse	ENSMUSG00000013846	0	0	5.353	yes	yes	no
mouse	ENSMUSG00000013858	0	0	2.295	no	yes	yes
mouse	ENSMUSG00000013921	0	0	3.381	no	no	no
mouse	ENSMUSG00000013974	0	0	1.132	no	yes	no
mouse	ENSMUSG00000013997	0	0	1.335	no	no	no
mouse	ENSMUSG00000014039	0	0	6.346	no	no	no
mouse	ENSMUSG00000014074	1	0	4.46	no	no	no
mouse	ENSMUSG00000014075	2	0	0.838	no	no	no
mouse	ENSMUSG00000014077	4	0	2.609	no	no	no
mouse	ENSMUSG00000014104	0	0	0.585	yes	no	no
mouse	ENSMUSG00000014158	0	0	3.228	no	yes	no
mouse	ENSMUSG00000014195	0	0	2.33	no	no	yes
mouse	ENSMUSG00000014226	5	0	1.442	no	no	yes
mouse	ENSMUSG00000014232	0	0	1.779	no	no	no
mouse	ENSMUSG00000014243	0	0	0.732	no	no	no
mouse	ENSMUSG00000014294	1	0	0.529	no	no	yes
mouse	ENSMUSG00000014301	1	0	0.596	yes	no	yes
mouse	ENSMUSG00000014303	0	0	3.619	no	no	no
mouse	ENSMUSG00000014313	7	0	0.503	yes	yes	yes
mouse	ENSMUSG00000014349	0	0	3.997	no	no	no
mouse	ENSMUSG00000014351	0	0	0.652	yes	no	no
mouse	ENSMUSG00000014353	0	0	4.807	yes	yes	no
mouse	ENSMUSG00000014361	0	0	4.302	yes	yes	no
mouse	ENSMUSG00000014453	0	0	2.475	no	no	no
mouse	ENSMUSG00000014470	0	0	1.783	no	no	no
mouse	ENSMUSG00000014498	0	0	6.62	no	no	NA
mouse	ENSMUSG00000014503	0	0	2.463	no	yes	no
mouse	ENSMUSG00000014504	2	0	0.876	no	no	yes
mouse	ENSMUSG00000014529	0	0	1.68	no	yes	no
mouse	ENSMUSG00000014542	0	0	2.471	no	yes	no
mouse	ENSMUSG00000014547	0	0	2.011	no	no	NA
mouse	ENSMUSG00000014550	0	0	5.334	no	no	no
mouse	ENSMUSG00000014551	0	0	6.073	no	no	no
mouse	ENSMUSG00000014601	0	0	3.231	no	no	no
mouse	ENSMUSG00000014606	0	0	1.711	no	no	no
mouse	ENSMUSG00000014609	0	0	1.616	yes	yes	no
mouse	ENSMUSG00000014668	0	0	3.169	no	no	no
mouse	ENSMUSG00000014704	0	0	2.423	no	no	no
mouse	ENSMUSG00000014747	0	0	1.739	no	no	NA
mouse	ENSMUSG00000014748	0	0	2.987	yes	yes	no
mouse	ENSMUSG00000014763	0	0	4.518	no	no	no
mouse	ENSMUSG00000014769	2	0	1.036	no	no	no
mouse	ENSMUSG00000014771	0	0	1.12	no	no	no
mouse	ENSMUSG00000014773	0	0	3.581	yes	yes	no
mouse	ENSMUSG00000014813	0	0	4.197	yes	no	no
mouse	ENSMUSG00000014846	0	0	1.023	no	no	no
mouse	ENSMUSG00000014852	0	0	4.506	yes	yes	NA
mouse	ENSMUSG00000014859	0	0	1.992	no	no	no
mouse	ENSMUSG00000014873	0	0	1.203	no	no	no
mouse	ENSMUSG00000014905	1	0	1.865	yes	yes	yes
mouse	ENSMUSG00000014907	1	0	2.99	no	no	no
mouse	ENSMUSG00000014956	0	0	5.831	no	no	yes
mouse	ENSMUSG00000014959	0	0	2.238	no	no	no
mouse	ENSMUSG00000014980	0	0	1.133	no	no	no
mouse	ENSMUSG00000015001	0	0	1.909	yes	no	no
mouse	ENSMUSG00000015013	0	0	0.607	no	no	no
mouse	ENSMUSG00000015027	0	0	2.439	yes	no	no
mouse	ENSMUSG00000015087	0	0	3.23	no	no	no
mouse	ENSMUSG00000015092	3	0	0.722	no	no	yes
mouse	ENSMUSG00000015093	0	0	0.805	no	no	no
mouse	ENSMUSG00000015126	1	0	1.192	no	no	no
mouse	ENSMUSG00000015127	1	0	4.779	no	no	no
mouse	ENSMUSG00000015149	0	0	1.843	no	no	no
mouse	ENSMUSG00000015176	1	0	3.634	no	no	no
mouse	ENSMUSG00000015202	0	0	3.447	no	no	no
mouse	ENSMUSG00000015214	0	0	4.64	no	no	no
mouse	ENSMUSG00000015247	0	0	1.552	no	no	no
mouse	ENSMUSG00000015289	2	0	0.761	no	no	no
mouse	ENSMUSG00000015290	0	0	2.442	no	no	no
mouse	ENSMUSG00000015291	1	0	2.666	no	no	no
mouse	ENSMUSG00000015312	0	0	1.266	no	no	no
mouse	ENSMUSG00000015316	0	0	2.693	yes	yes	no
mouse	ENSMUSG00000015335	0	0	1.187	yes	yes	no
mouse	ENSMUSG00000015337	0	0	1.063	yes	no	no
mouse	ENSMUSG00000015340	0	0	4.752	yes	yes	no
mouse	ENSMUSG00000015341	4	0	1.945	no	no	yes
mouse	ENSMUSG00000015355	0	0	1.179	yes	no	no
mouse	ENSMUSG00000015357	0	0	2.885	no	no	no
mouse	ENSMUSG00000015363	0	0	2.439	no	no	no
mouse	ENSMUSG00000015377	0	0	4.607	no	no	no
mouse	ENSMUSG00000015396	0	0	2.143	yes	yes	no
mouse	ENSMUSG00000015437	0	0	1.418	yes	no	no
mouse	ENSMUSG00000015441	0	0	0.906	yes	no	no
mouse	ENSMUSG00000015452	0	0	1.37	yes	yes	no
mouse	ENSMUSG00000015468	0	0	6.591	yes	yes	no
mouse	ENSMUSG00000015474	0	0	1.71	yes	no	no
mouse	ENSMUSG00000015476	0	0	1.94	no	yes	no
mouse	ENSMUSG00000015478	2	0	1.238	no	yes	no
mouse	ENSMUSG00000015484	0	0	3.882	yes	yes	no
mouse	ENSMUSG00000015568	0	0	4.115	yes	no	no
mouse	ENSMUSG00000015575	0	0	0.794	yes	yes	yes
mouse	ENSMUSG00000015579	0	0	1.525	no	no	no
mouse	ENSMUSG00000015597	0	0	7.85	no	no	no
mouse	ENSMUSG00000015605	0	0	4.093	no	no	no
mouse	ENSMUSG00000015627	0	0	3.277	no	no	no
mouse	ENSMUSG00000015647	0	0	11.388	yes	no	no
mouse	ENSMUSG00000015652	0	0	1.23	no	yes	no
mouse	ENSMUSG00000015665	0	0	1.39	yes	yes	NA
mouse	ENSMUSG00000015672	0	0	0.768	yes	no	no
mouse	ENSMUSG00000015709	0	0	5.988	no	no	no
mouse	ENSMUSG00000015711	0	0	3.14	no	no	no
mouse	ENSMUSG00000015733	0	0	2.537	no	no	yes
mouse	ENSMUSG00000015745	0	0	1.931	no	no	no
mouse	ENSMUSG00000015747	0	0	2.637	no	no	no
mouse	ENSMUSG00000015748	0	0	2.933	no	no	no
mouse	ENSMUSG00000015750	0	0	1.601	yes	yes	no
mouse	ENSMUSG00000015757	0	0	3.471	no	no	no
mouse	ENSMUSG00000015759	0	0	1.523	yes	yes	yes
mouse	ENSMUSG00000015776	0	0	0.973	no	no	no
mouse	ENSMUSG00000015804	0	0	4.568	no	no	no
mouse	ENSMUSG00000015806	0	0	1.4	no	no	yes
mouse	ENSMUSG00000015812	0	0	0.521	yes	no	NA
mouse	ENSMUSG00000015839	0	0	2.475	no	no	no
mouse	ENSMUSG00000015843	0	0	2.11	no	no	no
mouse	ENSMUSG00000015846	0	0	4.905	no	no	no
mouse	ENSMUSG00000015854	0	0	2.037	yes	no	no
mouse	ENSMUSG00000015869	0	0	1.841	no	no	yes
mouse	ENSMUSG00000015880	0	0	3.698	no	no	no
mouse	ENSMUSG00000015882	0	0	4.929	no	no	no
mouse	ENSMUSG00000015889	0	0	2.066	no	no	no
mouse	ENSMUSG00000015890	0	0	2.421	no	no	no
mouse	ENSMUSG00000015932	2	0	1.911	no	no	no
mouse	ENSMUSG00000015937	0	0	2.046	no	no	yes
mouse	ENSMUSG00000015944	0	0	7.367	no	no	no
mouse	ENSMUSG00000015947	0	0	2.589	yes	yes	no
mouse	ENSMUSG00000015950	0	0	2.763	no	no	no
mouse	ENSMUSG00000015961	0	0	2.771	no	no	no
mouse	ENSMUSG00000015962	0	0	0.768	no	no	no
mouse	ENSMUSG00000015966	0	0	2.061	yes	no	no
mouse	ENSMUSG00000015970	0	0	5.629	no	no	no
mouse	ENSMUSG00000015971	0	0	2.121	no	no	no
mouse	ENSMUSG00000015981	0	0	2.205	no	no	no
mouse	ENSMUSG00000015994	0	0	1.874	no	no	yes
mouse	ENSMUSG00000016024	0	0	2.525	yes	no	no
mouse	ENSMUSG00000016028	0	0	11.05	yes	yes	no
mouse	ENSMUSG00000016087	0	0	3.108	no	no	no
mouse	ENSMUSG00000016128	0	0	5.526	no	no	no
mouse	ENSMUSG00000016179	0	0	2.468	no	no	no
mouse	ENSMUSG00000016319	9	0	1.24	no	yes	yes
mouse	ENSMUSG00000016327	0	0	4.201	no	yes	no
mouse	ENSMUSG00000016349	3	0	2.084	no	no	no
mouse	ENSMUSG00000016356	0	0	4.189	yes	no	no
mouse	ENSMUSG00000016386	0	0	2.848	no	no	no
mouse	ENSMUSG00000016409	0	0	4.23	no	no	no
mouse	ENSMUSG00000016427	1	0	0.419	yes	yes	yes
mouse	ENSMUSG00000016458	0	0	3.09	no	no	no
mouse	ENSMUSG00000016494	0	0	2.465	yes	yes	no
mouse	ENSMUSG00000016495	0	0	1.02	no	yes	no
mouse	ENSMUSG00000016498	0	0	1.645	yes	yes	no
mouse	ENSMUSG00000016524	0	0	1.021	yes	yes	NA
mouse	ENSMUSG00000016529	0	0	1.31	yes	no	no
mouse	ENSMUSG00000016534	0	0	2.184	yes	yes	no
mouse	ENSMUSG00000016541	0	0	2.425	no	no	no
mouse	ENSMUSG00000016554	1	0	1.91	no	no	no
mouse	ENSMUSG00000016619	1	0	4.768	no	no	no
mouse	ENSMUSG00000016664	0	0	3.693	no	no	no
mouse	ENSMUSG00000016757	0	0	3.22	no	no	no
mouse	ENSMUSG00000016758	0	0	0.943	no	yes	no
mouse	ENSMUSG00000016763	0	0	3.991	yes	no	NA
mouse	ENSMUSG00000016833	2	0	0.638	no	no	yes
mouse	ENSMUSG00000016921	0	0	3.527	no	no	no
mouse	ENSMUSG00000016940	0	0	2.649	no	no	no
mouse	ENSMUSG00000016946	0	0	2.443	no	no	no
mouse	ENSMUSG00000016984	1	0	4.185	no	no	no
mouse	ENSMUSG00000016995	0	0	2.304	yes	no	no
mouse	ENSMUSG00000017000	0	0	0.535	yes	no	no
mouse	ENSMUSG00000017002	0	0	0.876	yes	no	no
mouse	ENSMUSG00000017004	0	0	0.628	yes	no	no
mouse	ENSMUSG00000017007	0	0	2.456	no	no	no
mouse	ENSMUSG00000017009	0	0	2.458	yes	yes	no
mouse	ENSMUSG00000017057	0	0	3.712	yes	yes	no
mouse	ENSMUSG00000017064	0	0	1.061	yes	no	no
mouse	ENSMUSG00000017144	0	0	2.828	no	no	no
mouse	ENSMUSG00000017146	0	0	6.572	no	no	no
mouse	ENSMUSG00000017165	0	0	0.46	yes	no	no
mouse	ENSMUSG00000017188	0	0	0.886	no	yes	no
mouse	ENSMUSG00000017195	1	0	1.455	yes	no	no
mouse	ENSMUSG00000017221	0	0	2.148	no	no	no
mouse	ENSMUSG00000017264	0	0	2.79	no	no	no
mouse	ENSMUSG00000017288	0	0	2.833	no	no	no
mouse	ENSMUSG00000017299	1	0	1.664	no	no	no
mouse	ENSMUSG00000017307	0	0	1.152	no	no	no
mouse	ENSMUSG00000017311	0	0	0.555	yes	yes	no
mouse	ENSMUSG00000017314	0	0	3.577	no	no	no
mouse	ENSMUSG00000017316	0	0	0.5	yes	yes	no
mouse	ENSMUSG00000017376	1	0	4.444	no	no	no
mouse	ENSMUSG00000017386	1	0	2.078	no	no	no
mouse	ENSMUSG00000017390	0	0	2.786	no	no	no
mouse	ENSMUSG00000017400	0	0	3.05	no	no	no
mouse	ENSMUSG00000017404	25	0	0.751	no	no	yes
mouse	ENSMUSG00000017405	0	0	2.809	no	no	no
mouse	ENSMUSG00000017417	0	0	2.439	yes	yes	no
mouse	ENSMUSG00000017418	0	0	6.939	no	no	no
mouse	ENSMUSG00000017421	0	0	1.562	no	no	no
mouse	ENSMUSG00000017446	0	0	2.532	yes	no	no
mouse	ENSMUSG00000017453	0	0	1.998	no	no	no
mouse	ENSMUSG00000017466	0	0	3.709	yes	no	no
mouse	ENSMUSG00000017493	0	0	2.094	yes	no	no
mouse	ENSMUSG00000017499	0	0	2.559	no	no	no
mouse	ENSMUSG00000017588	0	0	1.55	no	no	no
mouse	ENSMUSG00000017615	2	0	3.72	no	no	no
mouse	ENSMUSG00000017631	0	0	5.236	no	no	no
mouse	ENSMUSG00000017639	0	0	7.156	no	no	no
mouse	ENSMUSG00000017652	0	0	2.986	yes	yes	no
mouse	ENSMUSG00000017667	0	0	8.205	no	no	no
mouse	ENSMUSG00000017677	0	0	2.476	no	no	no
mouse	ENSMUSG00000017679	0	0	4.522	no	no	no
mouse	ENSMUSG00000017686	0	0	3.297	no	yes	no
mouse	ENSMUSG00000017692	0	0	3.736	no	yes	no
mouse	ENSMUSG00000017697	0	0	1.688	no	no	no
mouse	ENSMUSG00000017707	1	0	1.516	yes	yes	yes
mouse	ENSMUSG00000017715	0	0	2.863	yes	no	no
mouse	ENSMUSG00000017721	0	0	2.562	yes	yes	no
mouse	ENSMUSG00000017723	0	0	0.849	yes	yes	no
mouse	ENSMUSG00000017724	0	0	2.395	no	no	no
mouse	ENSMUSG00000017733	0	0	0.778	yes	no	no
mouse	ENSMUSG00000017737	0	0	3.175	yes	no	no
mouse	ENSMUSG00000017747	0	0	2.462	yes	yes	no
mouse	ENSMUSG00000017756	0	0	5.131	no	yes	no
mouse	ENSMUSG00000017765	0	0	3.755	no	yes	no
mouse	ENSMUSG00000017767	0	0	0.786	no	no	no
mouse	ENSMUSG00000017774	0	0	4.652	no	no	no
mouse	ENSMUSG00000017776	0	0	3.642	no	no	no
mouse	ENSMUSG00000017778	2	0	0.54	no	yes	yes
mouse	ENSMUSG00000017781	0	0	3.761	no	no	yes
mouse	ENSMUSG00000017801	0	0	1.965	no	no	no
mouse	ENSMUSG00000017802	0	0	3.165	no	yes	no
mouse	ENSMUSG00000017831	1	0	2.357	no	no	yes
mouse	ENSMUSG00000017843	0	0	4.224	no	no	no
mouse	ENSMUSG00000017861	0	0	3.651	no	no	no
mouse	ENSMUSG00000017868	0	0	2.693	no	no	no
mouse	ENSMUSG00000017922	0	0	0.823	yes	yes	no
mouse	ENSMUSG00000017943	0	0	1.206	no	yes	no
mouse	ENSMUSG00000017950	0	0	4.356	no	no	no
mouse	ENSMUSG00000017999	0	0	2.714	no	no	no
mouse	ENSMUSG00000018008	0	0	2.791	no	no	no
mouse	ENSMUSG00000018040	0	0	4.363	no	no	no
mouse	ENSMUSG00000018068	0	0	5.906	no	no	no
mouse	ENSMUSG00000018143	0	0	2.849	no	no	no
mouse	ENSMUSG00000018160	0	1	8.024	no	no	no
mouse	ENSMUSG00000018166	0	0	6.016	yes	yes	no
mouse	ENSMUSG00000018168	0	0	3.658	no	no	no
mouse	ENSMUSG00000018169	0	0	1.865	yes	yes	no
mouse	ENSMUSG00000018171	1	0	2.787	no	yes	yes
mouse	ENSMUSG00000018189	0	0	1.851	no	no	no
mouse	ENSMUSG00000018199	0	0	8.738	no	no	no
mouse	ENSMUSG00000018209	0	0	5.232	no	no	no
mouse	ENSMUSG00000018217	0	0	1.822	yes	yes	no
mouse	ENSMUSG00000018238	0	0	1.793	yes	no	no
mouse	ENSMUSG00000018259	0	0	0.911	yes	no	no
mouse	ENSMUSG00000018286	2	0	0.798	no	no	yes
mouse	ENSMUSG00000018287	2	0	1.159	no	no	no
mouse	ENSMUSG00000018293	2	0	0.861	no	no	no
mouse	ENSMUSG00000018322	0	0	1.923	no	no	no
mouse	ENSMUSG00000018334	0	0	5.495	no	no	no
mouse	ENSMUSG00000018339	0	0	1.594	yes	no	no
mouse	ENSMUSG00000018340	0	0	2.489	no	no	no
mouse	ENSMUSG00000018381	0	0	4.006	no	no	no
mouse	ENSMUSG00000018415	0	0	4.283	no	no	no
mouse	ENSMUSG00000018425	0	0	3.763	no	no	no
mouse	ENSMUSG00000018446	1	0	1.175	yes	no	yes
mouse	ENSMUSG00000018449	0	0	1.1	no	no	no
mouse	ENSMUSG00000018459	0	0	3.524	yes	yes	no
mouse	ENSMUSG00000018470	0	0	2.538	no	no	no
mouse	ENSMUSG00000018474	0	0	7.261	no	no	no
mouse	ENSMUSG00000018479	0	0	0.966	no	no	no
mouse	ENSMUSG00000018481	0	0	6.463	no	no	no
mouse	ENSMUSG00000018486	0	0	4.518	yes	yes	no
mouse	ENSMUSG00000018500	0	0	1.845	yes	yes	no
mouse	ENSMUSG00000018509	0	0	1.032	no	no	no
mouse	ENSMUSG00000018541	0	0	3.105	no	no	no
mouse	ENSMUSG00000018547	0	0	5.053	no	no	no
mouse	ENSMUSG00000018554	0	0	1.673	no	no	no
mouse	ENSMUSG00000018566	0	0	2.524	no	yes	no
mouse	ENSMUSG00000018567	1	0	1.351	no	no	yes
mouse	ENSMUSG00000018572	0	0	2.006	no	no	no
mouse	ENSMUSG00000018574	0	0	2.168	no	no	yes
mouse	ENSMUSG00000018583	4	0	6.703	no	no	yes
mouse	ENSMUSG00000018585	0	0	0.541	no	no	no
mouse	ENSMUSG00000018589	0	0	3.15	yes	yes	no
mouse	ENSMUSG00000018595	0	0	1.831	yes	yes	no
mouse	ENSMUSG00000018599	0	0	2.522	no	yes	no
mouse	ENSMUSG00000018604	0	0	4.856	no	no	no
mouse	ENSMUSG00000018620	0	0	3.276	yes	no	no
mouse	ENSMUSG00000018623	0	0	1.068	yes	no	no
mouse	ENSMUSG00000018634	0	0	2.46	yes	yes	no
mouse	ENSMUSG00000018677	1	0	1.685	no	yes	yes
mouse	ENSMUSG00000018697	0	0	1.822	no	no	no
mouse	ENSMUSG00000018698	0	0	4.039	no	no	no
mouse	ENSMUSG00000018707	0	1	14.342	no	no	yes
mouse	ENSMUSG00000018736	0	0	2.382	no	no	yes
mouse	ENSMUSG00000018740	0	0	1.828	no	no	no
mouse	ENSMUSG00000018761	0	0	1.321	no	yes	no
mouse	ENSMUSG00000018765	0	0	2.951	no	no	no
mouse	ENSMUSG00000018776	0	0	1.618	no	no	no
mouse	ENSMUSG00000018809	0	0	3.517	no	no	no
mouse	ENSMUSG00000018819	0	0	1.727	no	no	no
mouse	ENSMUSG00000018820	0	0	5.611	no	yes	no
mouse	ENSMUSG00000018821	0	0	1.044	no	no	no
mouse	ENSMUSG00000018822	0	0	1.9	yes	no	no
mouse	ENSMUSG00000018841	0	0	3.426	no	no	no
mouse	ENSMUSG00000018844	0	0	2.166	no	no	no
mouse	ENSMUSG00000018848	0	0	2.109	no	no	no
mouse	ENSMUSG00000018858	0	0	2.596	yes	no	no
mouse	ENSMUSG00000018861	0	0	1.948	no	no	no
mouse	ENSMUSG00000018882	2	0	2.431	no	no	no
mouse	ENSMUSG00000018900	0	0	3.062	no	no	no
mouse	ENSMUSG00000018906	0	0	2.23	yes	yes	no
mouse	ENSMUSG00000018907	0	0	2.422	no	no	no
mouse	ENSMUSG00000018909	0	0	7.132	no	no	no
mouse	ENSMUSG00000018916	0	0	0.8	yes	no	no
mouse	ENSMUSG00000018919	0	0	1	no	yes	no
mouse	ENSMUSG00000018920	0	0	2.699	yes	yes	no
mouse	ENSMUSG00000018921	0	0	3.435	no	no	no
mouse	ENSMUSG00000018924	0	0	2.409	no	no	no
mouse	ENSMUSG00000018927	0	0	1.44	yes	yes	no
mouse	ENSMUSG00000018930	0	0	0.66	yes	yes	no
mouse	ENSMUSG00000018931	0	0	4.179	no	no	no
mouse	ENSMUSG00000018932	1	0	2.198	no	no	no
mouse	ENSMUSG00000018965	2	0	1.764	no	no	yes
mouse	ENSMUSG00000018973	0	0	2.086	no	no	no
mouse	ENSMUSG00000018974	0	0	3.586	no	no	no
mouse	ENSMUSG00000018995	0	0	3.781	no	no	no
mouse	ENSMUSG00000018999	0	0	6.253	no	yes	no
mouse	ENSMUSG00000019039	0	0	1.737	no	no	no
mouse	ENSMUSG00000019066	0	0	3.835	no	no	no
mouse	ENSMUSG00000019080	0	0	2.169	yes	yes	no
mouse	ENSMUSG00000019087	1	0	2.189	yes	yes	no
mouse	ENSMUSG00000019088	0	0	1.625	yes	no	no
mouse	ENSMUSG00000019102	0	0	1.721	no	no	no
mouse	ENSMUSG00000019122	0	0	3.006	yes	no	no
mouse	ENSMUSG00000019124	0	0	4.81	no	no	no
mouse	ENSMUSG00000019132	0	0	3.665	no	no	yes
mouse	ENSMUSG00000019139	0	0	1.836	no	no	no
mouse	ENSMUSG00000019143	1	0	3.336	no	no	no
mouse	ENSMUSG00000019146	0	0	5.51	no	yes	no
mouse	ENSMUSG00000019158	0	0	0.814	no	yes	no
mouse	ENSMUSG00000019179	3	0	1.456	no	no	yes
mouse	ENSMUSG00000019210	1	0	1.203	no	no	yes
mouse	ENSMUSG00000019214	0	0	3.214	no	no	no
mouse	ENSMUSG00000019254	0	0	2.983	no	no	no
mouse	ENSMUSG00000019261	0	0	3.271	no	no	no
mouse	ENSMUSG00000019278	0	0	2.241	yes	no	no
mouse	ENSMUSG00000019295	0	0	2.389	no	yes	no
mouse	ENSMUSG00000019297	0	0	2.258	no	no	no
mouse	ENSMUSG00000019301	0	0	1.339	no	no	no
mouse	ENSMUSG00000019303	0	0	1.291	no	no	no
mouse	ENSMUSG00000019312	0	0	2.397	no	no	no
mouse	ENSMUSG00000019359	0	0	2.495	yes	yes	no
mouse	ENSMUSG00000019362	0	0	0.659	no	no	yes
mouse	ENSMUSG00000019368	0	0	2.956	no	no	no
mouse	ENSMUSG00000019373	0	0	1.646	no	no	yes
mouse	ENSMUSG00000019429	0	0	1.625	yes	yes	NA
mouse	ENSMUSG00000019433	0	0	1.615	no	no	no
mouse	ENSMUSG00000019437	0	0	1.412	yes	yes	no
mouse	ENSMUSG00000019467	0	0	2.261	no	no	no
mouse	ENSMUSG00000019470	0	0	2.677	no	no	no
mouse	ENSMUSG00000019471	0	0	2.456	no	no	no
mouse	ENSMUSG00000019478	0	0	1.419	no	no	no
mouse	ENSMUSG00000019494	0	0	1.787	no	no	no
mouse	ENSMUSG00000019518	0	0	1.758	no	no	no
mouse	ENSMUSG00000019539	0	0	1.453	yes	no	no
mouse	ENSMUSG00000019558	0	0	3.964	no	yes	no
mouse	ENSMUSG00000019577	0	0	3.484	no	no	no
mouse	ENSMUSG00000019659	1	0	0.818	no	no	no
mouse	ENSMUSG00000019689	0	0	0.479	no	no	no
mouse	ENSMUSG00000019710	0	0	1.226	yes	no	yes
mouse	ENSMUSG00000019715	3	0	4.03	no	no	no
mouse	ENSMUSG00000019718	0	0	1.831	no	no	no
mouse	ENSMUSG00000019732	0	0	1.769	yes	no	no
mouse	ENSMUSG00000019734	0	0	2.267	no	yes	no
mouse	ENSMUSG00000019737	0	0	1.354	no	yes	no
mouse	ENSMUSG00000019738	0	0	0.819	no	no	no
mouse	ENSMUSG00000019762	0	0	1.579	yes	yes	no
mouse	ENSMUSG00000019772	0	0	1.527	yes	yes	no
mouse	ENSMUSG00000019773	1	0	1.94	no	no	no
mouse	ENSMUSG00000019774	0	0	2.588	no	no	no
mouse	ENSMUSG00000019775	0	0	8.191	no	no	no
mouse	ENSMUSG00000019777	0	0	2.005	no	no	no
mouse	ENSMUSG00000019785	0	0	2.717	no	no	no
mouse	ENSMUSG00000019789	0	0	2.55	no	no	no
mouse	ENSMUSG00000019791	0	0	0.875	no	no	no
mouse	ENSMUSG00000019796	0	0	3.386	yes	yes	no
mouse	ENSMUSG00000019802	0	0	6.032	no	yes	no
mouse	ENSMUSG00000019809	0	0	2.129	no	no	no
mouse	ENSMUSG00000019818	1	0	2.83	yes	no	yes
mouse	ENSMUSG00000019822	0	0	1.602	no	yes	no
mouse	ENSMUSG00000019823	0	0	3.565	no	no	no
mouse	ENSMUSG00000019826	0	0	2.849	no	no	no
mouse	ENSMUSG00000019828	0	0	6.93	yes	yes	no
mouse	ENSMUSG00000019832	0	0	2.108	no	no	no
mouse	ENSMUSG00000019837	0	0	1.02	no	no	no
mouse	ENSMUSG00000019838	0	0	5.394	no	no	no
mouse	ENSMUSG00000019841	0	0	10.713	no	no	no
mouse	ENSMUSG00000019842	1	0	2.867	no	no	no
mouse	ENSMUSG00000019843	0	0	3.528	no	no	no
mouse	ENSMUSG00000019845	0	0	2.929	no	no	no
mouse	ENSMUSG00000019849	0	0	2.536	no	no	no
mouse	ENSMUSG00000019851	0	0	1.901	yes	yes	no
mouse	ENSMUSG00000019852	0	0	8.216	no	no	no
mouse	ENSMUSG00000019853	0	0	1.91	no	no	no
mouse	ENSMUSG00000019854	0	0	2.595	no	no	no
mouse	ENSMUSG00000019857	0	0	2.18	no	no	no
mouse	ENSMUSG00000019861	0	0	4.207	no	no	no
mouse	ENSMUSG00000019863	0	0	1.981	no	no	no
mouse	ENSMUSG00000019864	0	0	2.981	no	no	no
mouse	ENSMUSG00000019867	0	0	1.48	no	yes	no
mouse	ENSMUSG00000019868	0	0	1.974	no	no	no
mouse	ENSMUSG00000019872	0	0	1.961	yes	no	no
mouse	ENSMUSG00000019876	0	0	5.395	no	no	no
mouse	ENSMUSG00000019877	0	1	2.88	yes	yes	yes
mouse	ENSMUSG00000019880	0	0	2.394	yes	no	no
mouse	ENSMUSG00000019883	0	0	3.048	no	no	no
mouse	ENSMUSG00000019890	0	0	1.176	yes	no	no
mouse	ENSMUSG00000019891	0	0	3.024	yes	yes	no
mouse	ENSMUSG00000019893	0	0	7.401	yes	yes	no
mouse	ENSMUSG00000019897	0	0	1.813	no	no	no
mouse	ENSMUSG00000019905	0	0	2.856	yes	yes	no
mouse	ENSMUSG00000019913	0	0	7.355	no	no	no
mouse	ENSMUSG00000019927	0	0	1.431	no	no	no
mouse	ENSMUSG00000019929	0	0	1.74	yes	no	no
mouse	ENSMUSG00000019932	0	0	1.967	yes	no	no
mouse	ENSMUSG00000019935	0	0	4.456	no	yes	NA
mouse	ENSMUSG00000019942	2	0	2.886	no	no	no
mouse	ENSMUSG00000019945	0	0	1.262	no	no	no
mouse	ENSMUSG00000019948	0	0	1.703	no	no	no
mouse	ENSMUSG00000019952	0	0	2.862	no	no	no
mouse	ENSMUSG00000019960	0	0	2.794	no	no	no
mouse	ENSMUSG00000019961	0	0	3.776	no	no	no
mouse	ENSMUSG00000019966	0	0	5.645	yes	yes	no
mouse	ENSMUSG00000019969	0	0	3.023	no	no	no
mouse	ENSMUSG00000019975	0	0	3.232	no	no	no
mouse	ENSMUSG00000019984	0	0	4.946	no	no	no
mouse	ENSMUSG00000019987	0	0	1.476	no	no	no
mouse	ENSMUSG00000019988	1	0	3.534	no	no	no
mouse	ENSMUSG00000019989	0	0	2.815	yes	yes	no
mouse	ENSMUSG00000019992	2	1	2.307	no	no	no
mouse	ENSMUSG00000019997	0	0	2.403	yes	no	no
mouse	ENSMUSG00000019998	0	0	2.5	no	yes	no
mouse	ENSMUSG00000020000	0	0	3.09	yes	no	no
mouse	ENSMUSG00000020003	0	0	2.07	no	no	no
mouse	ENSMUSG00000020007	0	0	2.088	yes	yes	no
mouse	ENSMUSG00000020009	0	0	2.112	yes	yes	no
mouse	ENSMUSG00000020010	0	0	1.811	yes	no	no
mouse	ENSMUSG00000020015	0	0	3.643	no	no	no
mouse	ENSMUSG00000020017	0	0	5.319	no	no	no
mouse	ENSMUSG00000020018	2	0	0.861	no	no	yes
mouse	ENSMUSG00000020021	0	0	8.044	no	no	no
mouse	ENSMUSG00000020022	1	0	1.11	no	no	yes
mouse	ENSMUSG00000020023	0	0	5.53	no	yes	no
mouse	ENSMUSG00000020029	4	0	3.231	no	no	no
mouse	ENSMUSG00000020032	0	0	5.558	no	no	no
mouse	ENSMUSG00000020048	0	0	2.825	yes	no	yes
mouse	ENSMUSG00000020051	0	0	2.142	no	no	no
mouse	ENSMUSG00000020052	0	0	2.481	no	no	no
mouse	ENSMUSG00000020056	1	0	1.042	no	no	no
mouse	ENSMUSG00000020062	0	0	5.321	yes	yes	no
mouse	ENSMUSG00000020064	0	0	3.922	no	no	yes
mouse	ENSMUSG00000020070	0	0	4.13	no	no	no
mouse	ENSMUSG00000020072	0	0	2.404	no	no	no
mouse	ENSMUSG00000020076	1	0	2.527	no	no	yes
mouse	ENSMUSG00000020078	0	0	3.104	no	no	yes
mouse	ENSMUSG00000020086	2	0	2.175	no	no	no
mouse	ENSMUSG00000020087	0	0	2.286	no	no	no
mouse	ENSMUSG00000020088	0	0	2.611	no	no	yes
mouse	ENSMUSG00000020089	2	0	1.364	no	no	no
mouse	ENSMUSG00000020091	0	0	1.786	no	no	no
mouse	ENSMUSG00000020099	0	0	5.852	yes	yes	no
mouse	ENSMUSG00000020101	0	0	4.846	yes	yes	no
mouse	ENSMUSG00000020105	0	0	4.05	yes	yes	no
mouse	ENSMUSG00000020107	0	0	1.329	no	no	no
mouse	ENSMUSG00000020108	0	0	1.685	no	no	no
mouse	ENSMUSG00000020109	0	0	3.041	no	yes	no
mouse	ENSMUSG00000020114	0	0	7.766	no	no	no
mouse	ENSMUSG00000020115	0	0	3.031	no	no	no
mouse	ENSMUSG00000020116	0	0	1.544	no	no	no
mouse	ENSMUSG00000020120	0	0	4.101	no	no	no
mouse	ENSMUSG00000020122	0	0	10.208	yes	yes	no
mouse	ENSMUSG00000020123	0	0	2.671	no	yes	no
mouse	ENSMUSG00000020125	0	0	0.92	yes	no	no
mouse	ENSMUSG00000020131	0	0	2.539	yes	no	no
mouse	ENSMUSG00000020132	0	0	1.823	no	yes	no
mouse	ENSMUSG00000020133	0	0	1.649	no	no	no
mouse	ENSMUSG00000020134	0	0	3.514	no	no	no
mouse	ENSMUSG00000020140	0	0	4.714	yes	yes	no
mouse	ENSMUSG00000020150	0	0	0.979	no	no	no
mouse	ENSMUSG00000020151	0	0	3.619	yes	yes	no
mouse	ENSMUSG00000020152	1	0	3.631	no	no	yes
mouse	ENSMUSG00000020154	0	0	11.912	yes	yes	no
mouse	ENSMUSG00000020155	0	0	4.191	yes	yes	no
mouse	ENSMUSG00000020160	0	0	1.89	no	no	NA
mouse	ENSMUSG00000020163	1	0	0.445	no	yes	yes
mouse	ENSMUSG00000020170	0	0	5.682	no	no	no
mouse	ENSMUSG00000020171	0	0	1.407	no	no	no
mouse	ENSMUSG00000020175	0	0	3.291	no	no	no
mouse	ENSMUSG00000020178	0	0	2.534	yes	yes	no
mouse	ENSMUSG00000020182	0	0	1.922	no	no	no
mouse	ENSMUSG00000020184	0	0	3.086	no	no	no
mouse	ENSMUSG00000020186	1	0	0.889	no	no	no
mouse	ENSMUSG00000020196	0	0	7.46	no	no	no
mouse	ENSMUSG00000020198	0	0	4.73	no	no	yes
mouse	ENSMUSG00000020205	0	0	1.949	no	no	no
mouse	ENSMUSG00000020211	0	0	2.213	no	no	no
mouse	ENSMUSG00000020212	0	0	3.149	no	no	no
mouse	ENSMUSG00000020218	0	0	2.294	yes	no	no
mouse	ENSMUSG00000020219	0	0	1.225	no	no	NA
mouse	ENSMUSG00000020224	2	0	1.153	no	no	no
mouse	ENSMUSG00000020225	0	0	0.904	no	yes	no
mouse	ENSMUSG00000020227	0	0	3.097	yes	no	no
mouse	ENSMUSG00000020229	0	0	2.055	no	yes	no
mouse	ENSMUSG00000020234	0	0	0.691	no	no	NA
mouse	ENSMUSG00000020235	0	0	3.057	no	no	no
mouse	ENSMUSG00000020238	0	0	3.118	yes	yes	no
mouse	ENSMUSG00000020248	0	0	2.474	no	no	no
mouse	ENSMUSG00000020260	0	0	2.219	yes	no	no
mouse	ENSMUSG00000020261	0	0	5.264	no	yes	no
mouse	ENSMUSG00000020262	0	0	6.584	no	no	no
mouse	ENSMUSG00000020263	0	0	3.02	no	no	no
mouse	ENSMUSG00000020264	0	0	2.429	no	yes	no
mouse	ENSMUSG00000020265	1	0	0.487	no	no	NA
mouse	ENSMUSG00000020267	1	0	0.636	no	no	yes
mouse	ENSMUSG00000020270	0	0	0.617	no	yes	no
mouse	ENSMUSG00000020273	0	0	3.747	no	no	no
mouse	ENSMUSG00000020277	0	0	3.73	no	no	no
mouse	ENSMUSG00000020279	0	0	1.542	yes	yes	NA
mouse	ENSMUSG00000020282	0	0	2.946	no	yes	no
mouse	ENSMUSG00000020283	1	0	4.146	no	no	no
mouse	ENSMUSG00000020284	0	0	1.057	no	no	no
mouse	ENSMUSG00000020288	0	0	3.023	no	no	no
mouse	ENSMUSG00000020289	0	0	2.07	no	no	no
mouse	ENSMUSG00000020295	0	0	0.604	no	no	NA
mouse	ENSMUSG00000020297	0	0	2.239	no	yes	no
mouse	ENSMUSG00000020299	0	0	2	no	no	no
mouse	ENSMUSG00000020300	0	0	2.312	no	no	NA
mouse	ENSMUSG00000020303	0	0	3.94	yes	no	no
mouse	ENSMUSG00000020307	0	0	1.262	no	no	no
mouse	ENSMUSG00000020308	0	0	1.101	no	no	no
mouse	ENSMUSG00000020309	0	0	1.315	no	no	no
mouse	ENSMUSG00000020310	0	0	1.42	yes	yes	no
mouse	ENSMUSG00000020311	0	0	3.487	no	no	no
mouse	ENSMUSG00000020312	0	0	3.955	no	no	no
mouse	ENSMUSG00000020317	0	0	1.444	no	no	no
mouse	ENSMUSG00000020321	2	0	2.122	no	no	yes
mouse	ENSMUSG00000020323	0	0	2.693	yes	no	NA
mouse	ENSMUSG00000020325	0	0	1.955	yes	no	no
mouse	ENSMUSG00000020326	0	0	3.512	no	no	no
mouse	ENSMUSG00000020327	0	0	0.489	yes	no	no
mouse	ENSMUSG00000020328	0	0	1.577	no	no	yes
mouse	ENSMUSG00000020329	0	0	3.755	no	no	no
mouse	ENSMUSG00000020349	0	0	7.102	no	no	yes
mouse	ENSMUSG00000020357	0	0	6.255	yes	yes	no
mouse	ENSMUSG00000020358	0	0	1.437	no	no	yes
mouse	ENSMUSG00000020359	0	0	1.609	no	no	no
mouse	ENSMUSG00000020361	0	0	4.618	no	no	yes
mouse	ENSMUSG00000020364	0	0	2.078	no	no	NA
mouse	ENSMUSG00000020372	1	0	1.447	no	no	yes
mouse	ENSMUSG00000020375	0	0	2.688	no	no	no
mouse	ENSMUSG00000020381	0	0	1.142	no	no	no
mouse	ENSMUSG00000020383	0	0	1.205	yes	yes	no
mouse	ENSMUSG00000020386	0	0	1.201	no	no	yes
mouse	ENSMUSG00000020389	0	0	2.749	no	no	no
mouse	ENSMUSG00000020390	1	0	1.792	no	no	yes
mouse	ENSMUSG00000020392	0	0	1.832	no	no	no
mouse	ENSMUSG00000020395	0	0	4.268	no	no	no
mouse	ENSMUSG00000020396	0	0	3.994	no	no	no
mouse	ENSMUSG00000020399	0	0	2.721	yes	yes	no
mouse	ENSMUSG00000020401	0	0	2.185	no	no	no
mouse	ENSMUSG00000020402	12	0	0.891	yes	no	yes
mouse	ENSMUSG00000020405	0	0	0.479	no	no	no
mouse	ENSMUSG00000020409	0	0	3.625	no	no	no
mouse	ENSMUSG00000020411	0	0	3.444	no	yes	no
mouse	ENSMUSG00000020423	0	0	2.743	no	no	no
mouse	ENSMUSG00000020424	0	0	1.574	no	no	no
mouse	ENSMUSG00000020428	0	0	2.467	yes	no	no
mouse	ENSMUSG00000020429	0	0	1.525	yes	no	no
mouse	ENSMUSG00000020431	0	0	12.259	no	yes	no
mouse	ENSMUSG00000020434	0	0	2.59	no	no	no
mouse	ENSMUSG00000020436	0	0	2.232	yes	no	no
mouse	ENSMUSG00000020437	0	0	3.307	no	no	no
mouse	ENSMUSG00000020440	0	0	1.116	no	no	no
mouse	ENSMUSG00000020441	0	0	1.285	no	no	no
mouse	ENSMUSG00000020451	0	0	3.514	no	no	no
mouse	ENSMUSG00000020457	2	0	1.546	no	no	no
mouse	ENSMUSG00000020458	0	0	4.618	no	yes	yes
mouse	ENSMUSG00000020460	0	0	0.791	no	no	yes
mouse	ENSMUSG00000020461	0	0	2.2	no	no	no
mouse	ENSMUSG00000020462	0	0	1.664	no	no	no
mouse	ENSMUSG00000020463	0	0	5.125	no	no	no
mouse	ENSMUSG00000020464	0	0	2.707	no	no	no
mouse	ENSMUSG00000020473	0	0	3.831	yes	no	no
mouse	ENSMUSG00000020474	0	0	2.697	no	no	no
mouse	ENSMUSG00000020475	2	0	0.84	no	no	no
mouse	ENSMUSG00000020476	0	0	1.638	no	no	no
mouse	ENSMUSG00000020477	0	0	0.995	no	no	yes
mouse	ENSMUSG00000020482	0	0	3.372	no	no	no
mouse	ENSMUSG00000020483	0	0	2.476	no	no	no
mouse	ENSMUSG00000020484	0	0	1.772	yes	no	no
mouse	ENSMUSG00000020485	1	0	0.706	no	no	no
mouse	ENSMUSG00000020486	0	0	1.726	no	no	no
mouse	ENSMUSG00000020492	3	0	3.037	no	no	no
mouse	ENSMUSG00000020493	1	0	3.824	no	no	no
mouse	ENSMUSG00000020495	0	0	3.218	no	no	no
mouse	ENSMUSG00000020496	0	0	1.949	no	no	yes
mouse	ENSMUSG00000020514	1	0	0.722	no	no	yes
mouse	ENSMUSG00000020516	0	0	5.531	no	no	no
mouse	ENSMUSG00000020519	0	0	1.151	no	no	no
mouse	ENSMUSG00000020520	0	0	4.715	yes	yes	no
mouse	ENSMUSG00000020522	0	0	4.827	yes	yes	no
mouse	ENSMUSG00000020525	0	0	2.899	no	no	no
mouse	ENSMUSG00000020526	0	0	0.998	no	no	no
mouse	ENSMUSG00000020538	0	0	4.299	no	yes	no
mouse	ENSMUSG00000020541	0	0	4.308	no	no	no
mouse	ENSMUSG00000020544	7	0	1.224	no	yes	no
mouse	ENSMUSG00000020547	0	0	1.86	no	no	no
mouse	ENSMUSG00000020553	0	0	2.723	no	no	no
mouse	ENSMUSG00000020561	1	0	2.324	no	no	no
mouse	ENSMUSG00000020562	0	0	0.675	no	no	no
mouse	ENSMUSG00000020570	2	0	4.189	no	yes	no
mouse	ENSMUSG00000020577	0	0	1.932	yes	yes	no
mouse	ENSMUSG00000020580	0	0	8.183	no	no	no
mouse	ENSMUSG00000020585	0	0	2.113	no	yes	yes
mouse	ENSMUSG00000020592	2	0	3.157	yes	yes	no
mouse	ENSMUSG00000020600	0	0	1.467	no	yes	no
mouse	ENSMUSG00000020601	0	0	4.198	no	no	no
mouse	ENSMUSG00000020605	0	0	2.958	no	no	no
mouse	ENSMUSG00000020608	0	0	5.603	no	no	no
mouse	ENSMUSG00000020611	0	0	6.16	no	no	no
mouse	ENSMUSG00000020621	0	0	1.472	no	yes	no
mouse	ENSMUSG00000020622	0	0	1.778	no	no	no
mouse	ENSMUSG00000020623	0	0	2.068	no	no	no
mouse	ENSMUSG00000020629	0	0	1.652	no	no	no
mouse	ENSMUSG00000020630	0	0	1.457	no	no	no
mouse	ENSMUSG00000020634	2	0	2.696	no	no	no
mouse	ENSMUSG00000020638	0	0	3.198	no	no	no
mouse	ENSMUSG00000020641	0	0	3.775	yes	no	no
mouse	ENSMUSG00000020646	0	0	2.802	yes	yes	no
mouse	ENSMUSG00000020650	0	0	1.954	yes	yes	no
mouse	ENSMUSG00000020653	0	0	3.974	no	no	no
mouse	ENSMUSG00000020654	0	0	4.672	no	yes	no
mouse	ENSMUSG00000020656	0	0	3.464	no	no	no
mouse	ENSMUSG00000020659	0	0	3.481	no	no	no
mouse	ENSMUSG00000020660	0	0	1.007	yes	no	no
mouse	ENSMUSG00000020664	0	0	2.072	no	no	no
mouse	ENSMUSG00000020668	0	0	6.849	no	no	no
mouse	ENSMUSG00000020669	0	0	1.75	no	no	no
mouse	ENSMUSG00000020673	0	0	3.299	yes	yes	no
mouse	ENSMUSG00000020676	0	0	1.082	yes	no	no
mouse	ENSMUSG00000020677	0	0	3.194	no	no	no
mouse	ENSMUSG00000020680	0	0	2.068	no	no	no
mouse	ENSMUSG00000020681	0	0	4.906	yes	yes	no
mouse	ENSMUSG00000020682	0	0	2.451	yes	no	NA
mouse	ENSMUSG00000020686	0	0	2.61	no	no	no
mouse	ENSMUSG00000020687	0	0	3.16	no	no	no
mouse	ENSMUSG00000020691	0	0	1.867	no	no	no
mouse	ENSMUSG00000020692	0	0	1.783	no	no	no
mouse	ENSMUSG00000020695	0	0	5.795	yes	yes	no
mouse	ENSMUSG00000020702	0	0	0.514	yes	no	no
mouse	ENSMUSG00000020704	0	0	3.436	no	no	no
mouse	ENSMUSG00000020705	0	0	4.011	no	no	no
mouse	ENSMUSG00000020706	0	0	3.144	no	no	no
mouse	ENSMUSG00000020708	0	1	1.316	no	no	no
mouse	ENSMUSG00000020712	0	0	3.511	yes	yes	no
mouse	ENSMUSG00000020713	0	0	0.862	yes	no	no
mouse	ENSMUSG00000020718	0	0	1.506	no	no	no
mouse	ENSMUSG00000020720	0	0	1.904	no	no	yes
mouse	ENSMUSG00000020722	0	0	1.249	yes	yes	no
mouse	ENSMUSG00000020723	0	0	3.5	no	yes	no
mouse	ENSMUSG00000020732	0	0	2.21	no	no	no
mouse	ENSMUSG00000020733	0	0	1.925	no	no	no
mouse	ENSMUSG00000020739	0	0	2.23	no	no	no
mouse	ENSMUSG00000020740	0	0	3.816	no	no	no
mouse	ENSMUSG00000020744	0	0	2.307	no	no	no
mouse	ENSMUSG00000020752	0	0	3.971	no	no	no
mouse	ENSMUSG00000020755	0	0	3.654	no	no	no
mouse	ENSMUSG00000020758	0	0	6.208	yes	yes	no
mouse	ENSMUSG00000020766	0	0	1.406	no	no	no
mouse	ENSMUSG00000020770	0	0	3.735	no	no	no
mouse	ENSMUSG00000020773	0	0	2.204	no	no	no
mouse	ENSMUSG00000020774	0	0	1.53	no	no	no
mouse	ENSMUSG00000020775	0	0	1.411	yes	no	no
mouse	ENSMUSG00000020780	0	0	2.526	no	no	no
mouse	ENSMUSG00000020781	0	0	1.979	no	no	no
mouse	ENSMUSG00000020783	0	0	3.006	no	no	no
mouse	ENSMUSG00000020787	0	0	2.486	no	yes	no
mouse	ENSMUSG00000020792	0	0	3.337	no	no	no
mouse	ENSMUSG00000020793	0	0	1.94	yes	yes	no
mouse	ENSMUSG00000020794	0	0	3.815	no	no	no
mouse	ENSMUSG00000020798	0	0	2.08	no	yes	no
mouse	ENSMUSG00000020799	0	0	1.392	no	no	no
mouse	ENSMUSG00000020801	2	0	1.161	no	no	no
mouse	ENSMUSG00000020803	4	0	0.981	no	no	no
mouse	ENSMUSG00000020804	0	0	1.353	no	no	no
mouse	ENSMUSG00000020805	0	0	3.267	yes	yes	no
mouse	ENSMUSG00000020806	0	0	3.593	no	yes	no
mouse	ENSMUSG00000020810	0	0	2.331	no	no	no
mouse	ENSMUSG00000020823	0	0	2.866	no	no	no
mouse	ENSMUSG00000020826	0	0	4.192	no	no	no
mouse	ENSMUSG00000020829	0	0	1.978	no	yes	no
mouse	ENSMUSG00000020830	0	0	0.672	yes	no	NA
mouse	ENSMUSG00000020836	0	0	2.807	no	no	no
mouse	ENSMUSG00000020840	0	0	2.497	no	no	no
mouse	ENSMUSG00000020841	0	0	7.946	yes	yes	no
mouse	ENSMUSG00000020843	0	0	2.817	no	yes	no
mouse	ENSMUSG00000020844	0	0	2.755	no	no	no
mouse	ENSMUSG00000020846	0	0	3.512	no	no	no
mouse	ENSMUSG00000020849	0	0	2.1	no	no	yes
mouse	ENSMUSG00000020850	0	0	7.442	no	no	no
mouse	ENSMUSG00000020857	12	0	1.012	no	no	yes
mouse	ENSMUSG00000020863	0	0	3.373	no	no	yes
mouse	ENSMUSG00000020867	0	0	2.627	no	no	NA
mouse	ENSMUSG00000020868	0	0	3.442	yes	yes	no
mouse	ENSMUSG00000020869	0	0	2.837	no	yes	no
mouse	ENSMUSG00000020871	0	0	2.273	no	no	no
mouse	ENSMUSG00000020873	0	0	1.523	no	yes	yes
mouse	ENSMUSG00000020875	0	0	2.574	no	no	no
mouse	ENSMUSG00000020877	0	0	1.53	no	no	no
mouse	ENSMUSG00000020878	0	0	1.336	no	no	no
mouse	ENSMUSG00000020882	0	0	2.236	no	no	no
mouse	ENSMUSG00000020888	0	0	2.968	no	no	no
mouse	ENSMUSG00000020889	0	0	2.721	no	no	no
mouse	ENSMUSG00000020891	0	0	3.226	no	no	no
mouse	ENSMUSG00000020892	0	0	3.019	no	no	no
mouse	ENSMUSG00000020897	1	0	1.831	no	no	no
mouse	ENSMUSG00000020898	0	0	3.978	no	no	no
mouse	ENSMUSG00000020899	0	0	6.373	no	no	no
mouse	ENSMUSG00000020900	0	0	7.759	no	no	no
mouse	ENSMUSG00000020903	0	0	4.394	no	yes	no
mouse	ENSMUSG00000020904	0	0	2.199	no	no	no
mouse	ENSMUSG00000020907	0	0	1.04	no	no	no
mouse	ENSMUSG00000020910	0	0	1.283	no	no	no
mouse	ENSMUSG00000020911	1	0	1.576	no	no	no
mouse	ENSMUSG00000020912	0	0	1.852	no	no	no
mouse	ENSMUSG00000020916	0	0	1.671	no	no	no
mouse	ENSMUSG00000020917	0	0	4.426	no	no	yes
mouse	ENSMUSG00000020918	0	0	3.046	no	no	no
mouse	ENSMUSG00000020921	0	0	1.574	yes	yes	no
mouse	ENSMUSG00000020922	1	0	2.256	no	no	no
mouse	ENSMUSG00000020923	0	0	4.692	no	no	no
mouse	ENSMUSG00000020925	0	0	2.366	no	no	no
mouse	ENSMUSG00000020926	0	0	5.102	yes	yes	no
mouse	ENSMUSG00000020930	0	0	1.841	no	no	no
mouse	ENSMUSG00000020935	1	0	1.744	no	yes	no
mouse	ENSMUSG00000020936	0	0	4.861	no	no	yes
mouse	ENSMUSG00000020937	1	0	3.023	no	no	no
mouse	ENSMUSG00000020940	0	0	1.197	no	no	no
mouse	ENSMUSG00000020941	0	0	4.246	no	no	no
mouse	ENSMUSG00000020946	0	0	3.266	no	yes	no
mouse	ENSMUSG00000020948	0	0	2.854	no	no	no
mouse	ENSMUSG00000020949	1	0	0.947	no	no	yes
mouse	ENSMUSG00000020952	0	0	2.091	no	no	no
mouse	ENSMUSG00000020954	0	0	4.164	no	no	yes
mouse	ENSMUSG00000020955	0	0	0.855	no	no	no
mouse	ENSMUSG00000020956	0	0	2.564	no	no	no
mouse	ENSMUSG00000020962	4	0	5.41	no	no	no
mouse	ENSMUSG00000020963	0	0	4.312	yes	yes	no
mouse	ENSMUSG00000020964	0	0	6.3	yes	no	no
mouse	ENSMUSG00000020973	0	0	3.39	no	no	no
mouse	ENSMUSG00000020974	0	0	1.695	no	no	no
mouse	ENSMUSG00000020978	0	0	1.905	no	no	yes
mouse	ENSMUSG00000020986	0	0	4.109	no	no	no
mouse	ENSMUSG00000020988	1	0	3.338	no	no	no
mouse	ENSMUSG00000020993	1	0	1.254	no	no	yes
mouse	ENSMUSG00000020994	0	0	3.469	no	no	no
mouse	ENSMUSG00000021000	0	0	2.93	no	yes	no
mouse	ENSMUSG00000021003	0	0	3.822	no	yes	no
mouse	ENSMUSG00000021007	0	0	2.052	no	no	no
mouse	ENSMUSG00000021013	0	0	2.27	no	no	no
mouse	ENSMUSG00000021018	1	0	0.95	no	no	no
mouse	ENSMUSG00000021023	0	0	3.117	no	no	no
mouse	ENSMUSG00000021024	2	0	1.042	no	no	yes
mouse	ENSMUSG00000021025	0	0	1.577	no	no	yes
mouse	ENSMUSG00000021028	0	0	1.509	no	no	no
mouse	ENSMUSG00000021039	1	0	2.231	no	no	yes
mouse	ENSMUSG00000021040	1	0	2.701	no	no	yes
mouse	ENSMUSG00000021047	0	0	7	no	no	no
mouse	ENSMUSG00000021054	0	0	3.324	no	yes	no
mouse	ENSMUSG00000021057	0	0	6.687	no	no	no
mouse	ENSMUSG00000021061	0	0	10.394	no	no	no
mouse	ENSMUSG00000021062	0	0	3.158	no	no	no
mouse	ENSMUSG00000021066	0	0	2.818	no	yes	no
mouse	ENSMUSG00000021067	0	0	2.524	no	no	no
mouse	ENSMUSG00000021069	0	0	2.825	no	no	no
mouse	ENSMUSG00000021072	0	0	2.795	yes	yes	yes
mouse	ENSMUSG00000021076	1	0	4.022	no	no	yes
mouse	ENSMUSG00000021086	0	0	2.63	no	no	no
mouse	ENSMUSG00000021091	0	0	2.064	yes	no	no
mouse	ENSMUSG00000021094	0	0	1.301	yes	yes	no
mouse	ENSMUSG00000021095	0	0	1.265	no	no	no
mouse	ENSMUSG00000021097	0	0	11.962	no	yes	no
mouse	ENSMUSG00000021099	0	0	3.956	no	no	no
mouse	ENSMUSG00000021102	0	0	0.93	no	no	yes
mouse	ENSMUSG00000021103	0	0	2.505	no	no	no
mouse	ENSMUSG00000021108	0	0	3.545	no	no	no
mouse	ENSMUSG00000021112	0	0	5.512	no	no	no
mouse	ENSMUSG00000021113	0	0	2.125	no	no	no
mouse	ENSMUSG00000021114	0	0	1.403	no	no	yes
mouse	ENSMUSG00000021116	2	0	3.405	no	no	no
mouse	ENSMUSG00000021118	0	0	1.583	no	no	no
mouse	ENSMUSG00000021120	0	0	2.349	no	no	no
mouse	ENSMUSG00000021123	0	0	1.678	yes	yes	no
mouse	ENSMUSG00000021125	0	0	1.428	no	no	no
mouse	ENSMUSG00000021127	1	0	2.984	no	no	no
mouse	ENSMUSG00000021135	0	0	1.579	yes	yes	no
mouse	ENSMUSG00000021139	3	0	2.284	no	no	no
mouse	ENSMUSG00000021140	0	0	12.139	yes	no	no
mouse	ENSMUSG00000021143	0	0	5.48	no	no	no
mouse	ENSMUSG00000021171	0	0	5.539	no	yes	no
mouse	ENSMUSG00000021175	0	0	2.61	no	no	no
mouse	ENSMUSG00000021176	0	0	2.069	no	no	no
mouse	ENSMUSG00000021179	0	0	3.723	no	no	no
mouse	ENSMUSG00000021189	0	0	5.363	no	no	no
mouse	ENSMUSG00000021190	1	0	1.835	yes	no	no
mouse	ENSMUSG00000021193	0	0	3.524	no	no	no
mouse	ENSMUSG00000021200	0	0	2.69	no	no	no
mouse	ENSMUSG00000021207	0	0	1.207	no	no	no
mouse	ENSMUSG00000021210	0	0	1.396	no	no	no
mouse	ENSMUSG00000021213	0	0	1.225	no	no	no
mouse	ENSMUSG00000021214	0	0	1.207	no	no	no
mouse	ENSMUSG00000021215	2	0	3.448	no	no	no
mouse	ENSMUSG00000021217	0	0	5.002	no	no	no
mouse	ENSMUSG00000021218	1	0	2.681	no	no	yes
mouse	ENSMUSG00000021222	0	0	2.081	no	no	no
mouse	ENSMUSG00000021226	0	0	2.196	no	no	no
mouse	ENSMUSG00000021238	0	0	3.34	no	yes	no
mouse	ENSMUSG00000021239	0	0	3.248	no	no	no
mouse	ENSMUSG00000021240	0	0	2.527	no	yes	no
mouse	ENSMUSG00000021241	1	0	0.868	no	no	no
mouse	ENSMUSG00000021242	0	0	3.261	yes	no	yes
mouse	ENSMUSG00000021243	4	0	0.749	no	no	yes
mouse	ENSMUSG00000021250	0	0	2.108	no	no	no
mouse	ENSMUSG00000021253	0	0	3.384	yes	yes	no
mouse	ENSMUSG00000021254	0	0	3.953	no	no	no
mouse	ENSMUSG00000021256	0	0	2.599	no	no	NA
mouse	ENSMUSG00000021257	0	0	3.85	yes	no	no
mouse	ENSMUSG00000021259	0	0	2.119	yes	no	no
mouse	ENSMUSG00000021260	0	0	2.605	yes	no	NA
mouse	ENSMUSG00000021263	0	0	1.278	no	no	no
mouse	ENSMUSG00000021264	0	0	2.662	no	no	yes
mouse	ENSMUSG00000021265	0	0	1.976	no	no	no
mouse	ENSMUSG00000021266	0	1	1.824	no	no	no
mouse	ENSMUSG00000021270	6	0	3.281	no	no	yes
mouse	ENSMUSG00000021273	1	0	2.86	no	no	no
mouse	ENSMUSG00000021278	0	0	1.685	yes	yes	no
mouse	ENSMUSG00000021279	0	0	6.718	no	no	no
mouse	ENSMUSG00000021286	1	0	1.307	no	no	no
mouse	ENSMUSG00000021294	0	0	6.89	no	no	no
mouse	ENSMUSG00000021302	1	0	2.367	no	no	no
mouse	ENSMUSG00000021311	0	0	4.092	no	no	no
mouse	ENSMUSG00000021314	0	0	3.193	no	no	no
mouse	ENSMUSG00000021326	0	0	3.923	no	no	no
mouse	ENSMUSG00000021327	0	0	2.59	no	no	no
mouse	ENSMUSG00000021337	0	0	1.412	no	no	no
mouse	ENSMUSG00000021339	0	0	2.035	no	yes	no
mouse	ENSMUSG00000021342	0	0	0.895	yes	no	no
mouse	ENSMUSG00000021345	0	0	1.085	yes	no	no
mouse	ENSMUSG00000021347	0	0	0.925	yes	no	no
mouse	ENSMUSG00000021348	0	0	0.979	yes	no	no
mouse	ENSMUSG00000021356	0	0	4.715	no	no	no
mouse	ENSMUSG00000021360	0	0	3.978	yes	yes	no
mouse	ENSMUSG00000021361	1	0	0.945	no	yes	no
mouse	ENSMUSG00000021362	0	0	2.879	no	no	no
mouse	ENSMUSG00000021367	0	0	2.344	no	no	no
mouse	ENSMUSG00000021368	0	0	1.097	no	no	no
mouse	ENSMUSG00000021371	0	0	2.275	no	yes	no
mouse	ENSMUSG00000021374	0	0	6.021	no	no	no
mouse	ENSMUSG00000021377	0	0	2.556	no	no	yes
mouse	ENSMUSG00000021379	0	0	1.66	no	no	no
mouse	ENSMUSG00000021381	0	0	1.399	no	no	no
mouse	ENSMUSG00000021384	0	0	1.418	no	yes	no
mouse	ENSMUSG00000021385	0	0	2.776	no	no	no
mouse	ENSMUSG00000021388	0	0	2.346	yes	no	no
mouse	ENSMUSG00000021390	0	0	2.54	yes	no	no
mouse	ENSMUSG00000021396	0	0	1.163	no	no	no
mouse	ENSMUSG00000021400	0	0	2.633	no	no	no
mouse	ENSMUSG00000021408	0	0	3.266	no	no	no
mouse	ENSMUSG00000021411	0	0	1.863	no	no	no
mouse	ENSMUSG00000021413	0	0	4.465	no	no	no
mouse	ENSMUSG00000021417	0	0	1.426	no	no	no
mouse	ENSMUSG00000021418	0	0	4.38	no	no	no
mouse	ENSMUSG00000021423	0	0	0.997	yes	no	no
mouse	ENSMUSG00000021428	0	0	2.489	no	no	no
mouse	ENSMUSG00000021431	1	0	1.789	no	no	no
mouse	ENSMUSG00000021440	0	0	1.493	yes	no	no
mouse	ENSMUSG00000021441	0	0	1.356	yes	no	no
mouse	ENSMUSG00000021448	0	0	1.537	no	no	no
mouse	ENSMUSG00000021453	0	0	1.071	no	no	no
mouse	ENSMUSG00000021456	0	0	1.325	no	no	no
mouse	ENSMUSG00000021458	0	0	3.509	no	no	no
mouse	ENSMUSG00000021460	0	0	1.32	no	no	no
mouse	ENSMUSG00000021464	0	0	3.985	yes	yes	no
mouse	ENSMUSG00000021466	0	0	4.305	no	yes	no
mouse	ENSMUSG00000021468	0	0	2.606	no	yes	no
mouse	ENSMUSG00000021469	0	0	2.456	no	no	no
mouse	ENSMUSG00000021470	0	0	5.565	no	no	no
mouse	ENSMUSG00000021476	2	0	2.566	no	no	no
mouse	ENSMUSG00000021477	0	0	1.971	yes	no	no
mouse	ENSMUSG00000021482	0	0	2.543	no	no	no
mouse	ENSMUSG00000021483	0	0	1.826	no	no	no
mouse	ENSMUSG00000021484	0	0	4.315	yes	yes	no
mouse	ENSMUSG00000021485	0	0	1.327	no	no	no
mouse	ENSMUSG00000021486	8	0	1.088	no	no	yes
mouse	ENSMUSG00000021492	0	0	1.96	yes	no	no
mouse	ENSMUSG00000021494	0	0	2.205	no	no	no
mouse	ENSMUSG00000021495	0	0	3.074	no	no	no
mouse	ENSMUSG00000021497	0	0	1.521	yes	yes	yes
mouse	ENSMUSG00000021500	0	0	5.676	no	no	no
mouse	ENSMUSG00000021501	0	0	1.382	no	no	no
mouse	ENSMUSG00000021504	0	0	2.13	yes	yes	no
mouse	ENSMUSG00000021506	0	0	2.448	no	no	no
mouse	ENSMUSG00000021518	0	0	3.424	no	yes	yes
mouse	ENSMUSG00000021519	0	0	1.479	no	no	yes
mouse	ENSMUSG00000021520	4	0	0.535	no	no	yes
mouse	ENSMUSG00000021538	0	0	0.536	yes	no	no
mouse	ENSMUSG00000021539	0	0	0.877	yes	no	no
mouse	ENSMUSG00000021549	0	0	4.563	no	no	no
mouse	ENSMUSG00000021550	0	0	2.822	no	no	no
mouse	ENSMUSG00000021553	0	0	4.567	no	yes	no
mouse	ENSMUSG00000021555	0	0	2.669	no	no	no
mouse	ENSMUSG00000021565	0	0	3.936	no	yes	no
mouse	ENSMUSG00000021567	0	0	4.016	no	no	no
mouse	ENSMUSG00000021572	0	0	3.632	no	no	no
mouse	ENSMUSG00000021573	0	0	5.09	no	no	no
mouse	ENSMUSG00000021575	0	0	4.754	no	no	no
mouse	ENSMUSG00000021576	0	0	1.524	no	no	yes
mouse	ENSMUSG00000021578	0	0	9.559	no	no	no
mouse	ENSMUSG00000021579	0	0	2.755	no	no	NA
mouse	ENSMUSG00000021587	0	0	2.677	yes	no	no
mouse	ENSMUSG00000021589	0	0	4.98	no	no	no
mouse	ENSMUSG00000021590	0	0	1.053	no	yes	no
mouse	ENSMUSG00000021591	2	0	1.345	no	no	no
mouse	ENSMUSG00000021592	0	0	3.645	yes	no	no
mouse	ENSMUSG00000021594	0	0	2.644	no	yes	no
mouse	ENSMUSG00000021595	0	0	2.833	no	no	no
mouse	ENSMUSG00000021597	0	0	3.747	no	no	no
mouse	ENSMUSG00000021598	0	0	0.862	no	no	yes
mouse	ENSMUSG00000021604	0	0	2.601	no	no	no
mouse	ENSMUSG00000021606	1	0	0.568	yes	no	yes
mouse	ENSMUSG00000021607	0	0	0.899	no	no	no
mouse	ENSMUSG00000021608	0	0	3.675	no	yes	no
mouse	ENSMUSG00000021609	0	0	3.456	no	yes	no
mouse	ENSMUSG00000021610	0	0	2.238	yes	yes	yes
mouse	ENSMUSG00000021611	0	0	3.426	no	no	no
mouse	ENSMUSG00000021612	0	0	4.314	no	yes	no
mouse	ENSMUSG00000021613	0	0	5.055	yes	no	no
mouse	ENSMUSG00000021619	0	0	1.609	no	no	no
mouse	ENSMUSG00000021620	0	0	3.058	no	no	no
mouse	ENSMUSG00000021629	0	0	3.178	no	yes	no
mouse	ENSMUSG00000021638	0	0	4.052	no	yes	no
mouse	ENSMUSG00000021645	3	0	1.222	no	no	no
mouse	ENSMUSG00000021646	0	0	2.123	no	no	no
mouse	ENSMUSG00000021647	0	0	0.874	yes	no	no
mouse	ENSMUSG00000021650	0	0	1.675	no	no	no
mouse	ENSMUSG00000021661	0	0	1.75	no	no	no
mouse	ENSMUSG00000021668	0	0	4.226	no	no	no
mouse	ENSMUSG00000021669	0	0	5.363	no	no	no
mouse	ENSMUSG00000021670	0	0	4.425	no	yes	no
mouse	ENSMUSG00000021671	0	0	3.033	no	no	no
mouse	ENSMUSG00000021675	0	0	2.502	yes	yes	no
mouse	ENSMUSG00000021679	0	0	0.3	no	no	NA
mouse	ENSMUSG00000021680	0	0	1.686	yes	no	no
mouse	ENSMUSG00000021685	0	0	1.182	no	no	no
mouse	ENSMUSG00000021686	0	0	4.02	no	no	yes
mouse	ENSMUSG00000021687	0	0	4.259	no	yes	no
mouse	ENSMUSG00000021692	1	0	2.545	no	no	no
mouse	ENSMUSG00000021694	0	0	2.111	no	no	no
mouse	ENSMUSG00000021696	0	0	5.435	no	yes	no
mouse	ENSMUSG00000021697	0	0	2.563	no	no	no
mouse	ENSMUSG00000021700	0	0	8.5	no	no	no
mouse	ENSMUSG00000021701	0	0	2.802	no	no	no
mouse	ENSMUSG00000021702	0	0	3.198	yes	no	no
mouse	ENSMUSG00000021703	0	0	5.316	no	yes	no
mouse	ENSMUSG00000021707	1	0	5.29	no	no	no
mouse	ENSMUSG00000021710	0	0	3.78	no	no	no
mouse	ENSMUSG00000021711	0	0	2.342	no	no	no
mouse	ENSMUSG00000021712	0	0	3.416	no	no	no
mouse	ENSMUSG00000021713	0	0	2.367	no	no	no
mouse	ENSMUSG00000021715	0	0	2.071	no	no	no
mouse	ENSMUSG00000021719	0	0	5.828	no	no	no
mouse	ENSMUSG00000021728	0	0	2.253	yes	yes	no
mouse	ENSMUSG00000021730	0	0	3.525	no	yes	no
mouse	ENSMUSG00000021731	0	0	1.59	no	no	no
mouse	ENSMUSG00000021732	0	0	4.114	yes	yes	no
mouse	ENSMUSG00000021737	0	0	1.377	no	no	yes
mouse	ENSMUSG00000021743	0	0	2.304	no	no	no
mouse	ENSMUSG00000021748	1	0	1.485	no	no	yes
mouse	ENSMUSG00000021754	0	0	6.978	no	no	no
mouse	ENSMUSG00000021759	0	0	1.483	no	yes	no
mouse	ENSMUSG00000021760	0	0	1.016	yes	yes	no
mouse	ENSMUSG00000021764	1	0	1.534	no	no	no
mouse	ENSMUSG00000021765	0	0	2.337	yes	no	no
mouse	ENSMUSG00000021770	0	0	1.574	no	yes	NA
mouse	ENSMUSG00000021773	1	0	2.308	yes	no	no
mouse	ENSMUSG00000021789	0	0	0.851	yes	no	no
mouse	ENSMUSG00000021792	0	0	1.567	yes	yes	no
mouse	ENSMUSG00000021794	2	0	3.269	no	no	no
mouse	ENSMUSG00000021798	0	0	5.04	no	no	no
mouse	ENSMUSG00000021803	0	0	4.303	yes	yes	no
mouse	ENSMUSG00000021804	0	0	1.659	no	yes	no
mouse	ENSMUSG00000021806	0	0	4.884	yes	no	no
mouse	ENSMUSG00000021811	0	0	1.631	no	no	no
mouse	ENSMUSG00000021814	0	0	2.734	no	no	no
mouse	ENSMUSG00000021815	0	0	1.829	no	no	no
mouse	ENSMUSG00000021819	0	0	6.072	no	no	no
mouse	ENSMUSG00000021822	0	0	2.343	yes	no	no
mouse	ENSMUSG00000021823	0	0	5.229	no	no	no
mouse	ENSMUSG00000021824	1	0	6.732	no	no	no
mouse	ENSMUSG00000021830	0	0	3.611	no	no	no
mouse	ENSMUSG00000021831	0	0	4.291	yes	no	no
mouse	ENSMUSG00000021832	1	0	2.18	no	no	yes
mouse	ENSMUSG00000021846	0	0	5.849	no	no	no
mouse	ENSMUSG00000021866	0	0	2.367	no	no	no
mouse	ENSMUSG00000021868	1	0	1.549	no	no	no
mouse	ENSMUSG00000021871	1	0	2.942	no	no	no
mouse	ENSMUSG00000021872	0	0	1.63	yes	yes	no
mouse	ENSMUSG00000021877	0	0	1.64	no	no	yes
mouse	ENSMUSG00000021890	0	0	4.238	no	no	no
mouse	ENSMUSG00000021891	1	0	2.436	no	no	no
mouse	ENSMUSG00000021893	0	0	3.648	no	no	no
mouse	ENSMUSG00000021904	0	0	4.538	yes	no	no
mouse	ENSMUSG00000021906	0	0	2.376	no	no	no
mouse	ENSMUSG00000021911	0	0	4.413	no	no	no
mouse	ENSMUSG00000021922	0	0	3.159	yes	no	no
mouse	ENSMUSG00000021928	0	0	2.077	yes	yes	no
mouse	ENSMUSG00000021929	0	0	4.167	no	no	no
mouse	ENSMUSG00000021930	1	0	4.002	no	no	no
mouse	ENSMUSG00000021932	1	0	1.494	no	no	no
mouse	ENSMUSG00000021938	0	0	2.383	no	no	no
mouse	ENSMUSG00000021939	1	0	4.738	yes	no	yes
mouse	ENSMUSG00000021943	0	0	3.732	no	no	no
mouse	ENSMUSG00000021944	0	0	3.4	no	no	no
mouse	ENSMUSG00000021947	0	0	1.41	no	no	no
mouse	ENSMUSG00000021950	0	0	1.88	no	no	no
mouse	ENSMUSG00000021952	0	0	5.199	no	no	no
mouse	ENSMUSG00000021953	1	0	1.881	no	no	no
mouse	ENSMUSG00000021958	0	0	1.351	no	no	no
mouse	ENSMUSG00000021961	0	0	1.033	no	no	no
mouse	ENSMUSG00000021962	0	0	5.616	no	no	no
mouse	ENSMUSG00000021963	2	0	3.467	no	no	yes
mouse	ENSMUSG00000021965	0	0	2.26	no	no	no
mouse	ENSMUSG00000021973	0	0	2.31	no	no	no
mouse	ENSMUSG00000021974	0	0	1.593	no	no	no
mouse	ENSMUSG00000021993	0	0	2.403	no	no	no
mouse	ENSMUSG00000021994	0	0	7.009	yes	no	no
mouse	ENSMUSG00000021996	9	0	1.618	no	no	no
mouse	ENSMUSG00000021999	0	0	1.473	yes	no	no
mouse	ENSMUSG00000022000	0	0	6.151	no	no	no
mouse	ENSMUSG00000022008	0	0	5.448	no	no	no
mouse	ENSMUSG00000022009	0	0	3.974	no	no	no
mouse	ENSMUSG00000022010	0	0	4.584	no	no	no
mouse	ENSMUSG00000022013	0	0	0.648	no	no	no
mouse	ENSMUSG00000022015	0	0	2.236	no	yes	no
mouse	ENSMUSG00000022024	1	0	1.951	no	no	no
mouse	ENSMUSG00000022025	0	0	1.362	no	yes	no
mouse	ENSMUSG00000022031	0	0	2.77	no	no	no
mouse	ENSMUSG00000022033	1	0	1.72	no	no	no
mouse	ENSMUSG00000022035	0	0	2.227	no	no	NA
mouse	ENSMUSG00000022037	0	0	1.811	yes	no	no
mouse	ENSMUSG00000022043	0	0	3.678	no	no	no
mouse	ENSMUSG00000022044	0	0	1.281	no	no	no
mouse	ENSMUSG00000022048	0	0	4.52	no	no	no
mouse	ENSMUSG00000022052	0	0	2.38	no	no	no
mouse	ENSMUSG00000022053	0	0	4.342	no	no	no
mouse	ENSMUSG00000022054	0	0	3.334	no	no	no
mouse	ENSMUSG00000022055	0	0	3.38	no	no	no
mouse	ENSMUSG00000022056	0	0	3.469	no	yes	no
mouse	ENSMUSG00000022061	0	0	3.195	no	no	no
mouse	ENSMUSG00000022070	0	0	2.673	no	no	no
mouse	ENSMUSG00000022075	0	0	5.216	no	no	no
mouse	ENSMUSG00000022076	0	0	4.122	no	no	no
mouse	ENSMUSG00000022094	0	0	4.926	yes	yes	no
mouse	ENSMUSG00000022095	0	0	4.033	no	no	no
mouse	ENSMUSG00000022097	0	0	0.804	no	yes	no
mouse	ENSMUSG00000022098	0	0	3.757	yes	no	no
mouse	ENSMUSG00000022101	0	0	1.687	yes	no	no
mouse	ENSMUSG00000022102	0	0	1.795	no	no	no
mouse	ENSMUSG00000022103	0	0	3.472	yes	no	no
mouse	ENSMUSG00000022105	0	0	4.656	no	no	no
mouse	ENSMUSG00000022108	0	0	1.773	no	yes	yes
mouse	ENSMUSG00000022109	1	0	1.304	no	no	no
mouse	ENSMUSG00000022110	0	0	2.229	no	no	yes
mouse	ENSMUSG00000022119	0	0	4.192	no	no	no
mouse	ENSMUSG00000022120	0	0	3.456	no	no	no
mouse	ENSMUSG00000022123	0	0	3.053	no	no	no
mouse	ENSMUSG00000022125	0	0	2.396	yes	no	no
mouse	ENSMUSG00000022126	0	0	2.623	no	no	no
mouse	ENSMUSG00000022130	0	0	2.265	no	no	no
mouse	ENSMUSG00000022131	0	0	2.877	no	yes	no
mouse	ENSMUSG00000022136	0	0	5.19	yes	no	no
mouse	ENSMUSG00000022142	0	0	6.402	no	no	no
mouse	ENSMUSG00000022148	0	0	2.669	no	no	no
mouse	ENSMUSG00000022157	0	0	0.855	yes	no	no
mouse	ENSMUSG00000022159	0	0	2.906	no	no	no
mouse	ENSMUSG00000022160	0	0	2.025	no	no	no
mouse	ENSMUSG00000022174	0	0	0.878	no	yes	yes
mouse	ENSMUSG00000022175	0	0	4.201	yes	yes	no
mouse	ENSMUSG00000022176	0	0	1.884	no	no	no
mouse	ENSMUSG00000022178	0	0	3.255	no	no	no
mouse	ENSMUSG00000022180	0	0	4.033	no	yes	no
mouse	ENSMUSG00000022185	0	0	4.735	no	no	no
mouse	ENSMUSG00000022187	0	0	2.777	no	no	NA
mouse	ENSMUSG00000022191	0	0	4.57	no	no	no
mouse	ENSMUSG00000022193	4	0	0.871	no	no	yes
mouse	ENSMUSG00000022195	0	0	3.974	no	no	no
mouse	ENSMUSG00000022200	0	0	2.652	no	no	yes
mouse	ENSMUSG00000022203	0	0	3.571	no	no	no
mouse	ENSMUSG00000022204	0	0	1.198	no	no	yes
mouse	ENSMUSG00000022206	0	0	6.927	yes	yes	no
mouse	ENSMUSG00000022210	0	0	1.39	no	no	no
mouse	ENSMUSG00000022211	0	0	4.58	no	no	no
mouse	ENSMUSG00000022215	0	0	0.912	yes	yes	no
mouse	ENSMUSG00000022216	2	0	1.112	no	no	no
mouse	ENSMUSG00000022217	0	0	0.855	no	no	no
mouse	ENSMUSG00000022219	0	0	1.217	no	no	no
mouse	ENSMUSG00000022227	0	0	1.028	yes	no	no
mouse	ENSMUSG00000022228	0	0	2.012	no	no	NA
mouse	ENSMUSG00000022229	0	0	3.951	no	yes	no
mouse	ENSMUSG00000022234	0	0	1.896	no	no	yes
mouse	ENSMUSG00000022235	0	0	1.048	no	no	no
mouse	ENSMUSG00000022237	0	0	7.464	no	no	no
mouse	ENSMUSG00000022240	0	0	5.914	no	no	no
mouse	ENSMUSG00000022241	0	0	2.636	no	no	no
mouse	ENSMUSG00000022243	0	0	2.983	no	yes	no
mouse	ENSMUSG00000022245	1	0	3.657	no	no	no
mouse	ENSMUSG00000022247	0	0	2.664	no	no	no
mouse	ENSMUSG00000022253	0	0	3.731	no	no	no
mouse	ENSMUSG00000022255	0	0	3.681	no	yes	no
mouse	ENSMUSG00000022257	1	0	1.897	yes	yes	no
mouse	ENSMUSG00000022261	0	0	3.322	yes	yes	no
mouse	ENSMUSG00000022269	0	0	1.558	no	yes	no
mouse	ENSMUSG00000022272	0	0	8.125	no	no	no
mouse	ENSMUSG00000022280	3	0	4.276	no	yes	no
mouse	ENSMUSG00000022283	1	0	2.817	no	no	yes
mouse	ENSMUSG00000022286	0	0	4.947	no	no	no
mouse	ENSMUSG00000022295	0	0	2.097	no	no	yes
mouse	ENSMUSG00000022297	0	0	4.081	yes	yes	no
mouse	ENSMUSG00000022299	0	0	2.945	no	no	no
mouse	ENSMUSG00000022300	1	0	1.542	no	no	yes
mouse	ENSMUSG00000022305	0	0	4.095	yes	yes	no
mouse	ENSMUSG00000022306	0	0	4.974	no	no	no
mouse	ENSMUSG00000022309	0	0	4.256	yes	no	no
mouse	ENSMUSG00000022312	2	0	1.253	no	no	yes
mouse	ENSMUSG00000022313	1	0	2.921	no	no	no
mouse	ENSMUSG00000022314	1	0	3.604	no	no	yes
mouse	ENSMUSG00000022315	0	0	1.971	no	yes	no
mouse	ENSMUSG00000022323	1	0	1.004	no	no	no
mouse	ENSMUSG00000022325	0	0	3.395	no	no	no
mouse	ENSMUSG00000022330	0	0	1.723	no	no	no
mouse	ENSMUSG00000022336	5	0	1.541	no	no	yes
mouse	ENSMUSG00000022337	1	0	1.245	no	no	yes
mouse	ENSMUSG00000022338	3	0	2.429	no	no	no
mouse	ENSMUSG00000022342	0	0	4.496	no	yes	no
mouse	ENSMUSG00000022346	0	0	2.338	no	no	no
mouse	ENSMUSG00000022351	0	0	2.758	yes	yes	no
mouse	ENSMUSG00000022354	1	0	0.651	no	no	yes
mouse	ENSMUSG00000022357	0	0	2.212	no	no	NA
mouse	ENSMUSG00000022362	0	0	1.303	no	no	no
mouse	ENSMUSG00000022364	0	0	3.513	no	no	no
mouse	ENSMUSG00000022365	1	0	3.145	no	yes	yes
mouse	ENSMUSG00000022366	0	0	2.015	no	yes	no
mouse	ENSMUSG00000022367	0	0	4.237	yes	yes	no
mouse	ENSMUSG00000022369	0	0	3.144	no	no	no
mouse	ENSMUSG00000022370	0	0	1.223	no	no	yes
mouse	ENSMUSG00000022372	0	0	1.143	no	no	no
mouse	ENSMUSG00000022375	0	0	2.084	no	no	no
mouse	ENSMUSG00000022376	0	0	5.032	no	yes	no
mouse	ENSMUSG00000022389	0	0	4.079	no	no	no
mouse	ENSMUSG00000022401	0	0	5.383	no	no	no
mouse	ENSMUSG00000022403	2	0	3.346	no	no	yes
mouse	ENSMUSG00000022404	0	0	1.667	no	yes	no
mouse	ENSMUSG00000022407	1	0	3.712	no	no	no
mouse	ENSMUSG00000022408	0	0	2.988	no	no	no
mouse	ENSMUSG00000022414	0	0	2.931	no	no	no
mouse	ENSMUSG00000022415	0	0	4.18	no	yes	no
mouse	ENSMUSG00000022421	0	0	4.998	yes	yes	no
mouse	ENSMUSG00000022426	0	0	3.394	no	no	no
mouse	ENSMUSG00000022427	1	0	1.031	no	yes	yes
mouse	ENSMUSG00000022431	0	0	1.652	no	no	no
mouse	ENSMUSG00000022432	0	0	4.038	no	no	no
mouse	ENSMUSG00000022434	0	0	2.543	no	no	no
mouse	ENSMUSG00000022435	0	0	1.106	yes	yes	no
mouse	ENSMUSG00000022436	0	0	2.51	no	no	no
mouse	ENSMUSG00000022437	0	0	1.673	no	no	yes
mouse	ENSMUSG00000022438	0	0	3.784	no	no	no
mouse	ENSMUSG00000022440	0	0	2.402	yes	yes	no
mouse	ENSMUSG00000022445	0	0	1.645	yes	yes	no
mouse	ENSMUSG00000022450	1	0	0.56	no	no	no
mouse	ENSMUSG00000022451	0	0	3.025	no	no	no
mouse	ENSMUSG00000022452	0	0	0.705	no	yes	yes
mouse	ENSMUSG00000022455	0	0	1.318	no	no	no
mouse	ENSMUSG00000022462	0	0	4.626	no	yes	no
mouse	ENSMUSG00000022463	0	0	4.989	no	no	no
mouse	ENSMUSG00000022464	0	0	3.932	no	yes	no
mouse	ENSMUSG00000022474	0	0	1.3	no	no	no
mouse	ENSMUSG00000022477	1	0	2.918	no	no	yes
mouse	ENSMUSG00000022483	0	0	5.104	yes	no	no
mouse	ENSMUSG00000022484	0	0	1.909	no	no	no
mouse	ENSMUSG00000022485	0	0	2.923	no	no	no
mouse	ENSMUSG00000022489	0	0	2.954	no	no	no
mouse	ENSMUSG00000022490	0	0	1.295	no	no	no
mouse	ENSMUSG00000022491	0	0	0.625	yes	no	no
mouse	ENSMUSG00000022496	0	0	0.815	no	yes	no
mouse	ENSMUSG00000022500	1	0	2.235	no	no	no
mouse	ENSMUSG00000022503	0	0	2.121	no	no	no
mouse	ENSMUSG00000022504	0	0	5.29	no	no	no
mouse	ENSMUSG00000022505	0	0	3.44	yes	yes	no
mouse	ENSMUSG00000022508	0	0	3.525	no	no	no
mouse	ENSMUSG00000022510	0	0	5.366	no	no	no
mouse	ENSMUSG00000022512	0	0	3.247	no	yes	no
mouse	ENSMUSG00000022514	0	0	4.438	yes	no	no
mouse	ENSMUSG00000022515	0	0	2.483	no	no	no
mouse	ENSMUSG00000022516	0	0	0.736	no	no	no
mouse	ENSMUSG00000022517	0	0	1.989	no	no	no
mouse	ENSMUSG00000022521	0	0	7.507	no	no	yes
mouse	ENSMUSG00000022523	0	0	3.065	no	no	no
mouse	ENSMUSG00000022526	0	0	3.497	no	no	no
mouse	ENSMUSG00000022529	0	0	3.241	no	no	no
mouse	ENSMUSG00000022533	0	0	7.31	no	no	no
mouse	ENSMUSG00000022536	0	0	3.348	no	no	no
mouse	ENSMUSG00000022538	0	0	3.18	no	no	no
mouse	ENSMUSG00000022544	0	0	2.17	no	no	no
mouse	ENSMUSG00000022545	0	0	3.48	no	no	no
mouse	ENSMUSG00000022546	1	0	1.78	no	no	no
mouse	ENSMUSG00000022550	0	0	2.04	no	yes	no
mouse	ENSMUSG00000022551	0	0	1.194	no	yes	yes
mouse	ENSMUSG00000022552	0	0	1.734	no	no	yes
mouse	ENSMUSG00000022554	0	0	1.959	no	no	no
mouse	ENSMUSG00000022555	0	0	1.888	no	yes	no
mouse	ENSMUSG00000022556	0	0	2.084	no	no	no
mouse	ENSMUSG00000022557	0	0	2.476	no	no	no
mouse	ENSMUSG00000022559	0	0	1.712	no	no	no
mouse	ENSMUSG00000022561	0	0	2.107	yes	yes	no
mouse	ENSMUSG00000022565	0	0	15.455	no	no	no
mouse	ENSMUSG00000022568	0	0	5.599	no	no	no
mouse	ENSMUSG00000022574	0	0	1.89	no	no	no
mouse	ENSMUSG00000022579	0	0	0.796	yes	no	no
mouse	ENSMUSG00000022580	0	0	2.283	no	no	no
mouse	ENSMUSG00000022589	0	0	1.625	no	no	no
mouse	ENSMUSG00000022595	0	0	0.491	yes	yes	no
mouse	ENSMUSG00000022596	0	0	0.525	yes	no	no
mouse	ENSMUSG00000022598	0	0	0.854	yes	no	no
mouse	ENSMUSG00000022601	15	0	4.999	no	no	yes
mouse	ENSMUSG00000022602	0	0	3.039	no	no	no
mouse	ENSMUSG00000022604	0	0	7.911	no	no	no
mouse	ENSMUSG00000022610	0	0	1.889	no	no	no
mouse	ENSMUSG00000022613	0	0	1.13	no	no	no
mouse	ENSMUSG00000022614	0	0	2.906	yes	no	no
[truncated: 14,930 more rows]
